# Supplementary material for: Dispersal Beyond Mountains and Borders: Asymmetrical Gene Flow Helps Maintain Brown Bear Metapopulation Connectivity on the Balkan Peninsula
Source: Ecol Evol. 2025 Dec 18;15(12):e72691. doi: 10.1002/ece3.72691 (PMC12712544; doi:10.1002/ece3.72691)
Supplement: Supplementary file 2 — Appendix S2: ece372691‐sup‐0002‐AppendixS2.xlsx. [file ECE3-15-e72691-s001.xlsx]

## Sheet: Microsatellite genotypes
Code	G10J - 1	G10J - 2	G1A - 1	G1A - 2	Mu51 - 1	Mu51 - 2	G10L - 1	G10L - 2	Mu05 - 1	Mu05 - 2	Mu50 - 1	Mu50 - 2	G10P - 1	G10P - 2	Mu59 - 1	Mu59 - 2	Mu23 - 1	Mu23 - 2	G10C - 1	G10C - 2
Uar001-SP	0	0	179	183	110	110	154	158	125	127	99	108	168	168	103	103	147	151	112	112
Uar002-SP	96	96	179	179	110	110	158	158	131	131	99	110	166	177	103	103	151	160	114	114
Uar003-SP	72	72	179	179	110	110	154	160	118	129	97	99	172	177	93	93	154	154	112	114
Uar004-SP	72	87	179	179	110	110	158	158	127	131	99	104	168	172	123	123	154	154	110	114
Uar005-SP	70	84	183	190	114	116	152	158	131	131	97	110	166	170	95	95	154	154	105	114
Uar006-SP	87	87	179	183	110	114	158	158	118	125	104	108	168	170	95	103	151	154	112	112
Uar007-SP	96	96	179	183	110	114	154	158	125	131	99	104	170	172	103	103	154	154	112	112
Uar008-SP	72	72	179	179	110	110	154	160	118	129	80	99	166	170	103	103	0	0	112	114
Uar009-SP	70	70	0	0	110	110	154	154	118	131	104	108	168	168	121	126	147	154	112	112
Uar010-SP	70	84	179	179	110	114	152	158	131	131	104	104	170	177	91	123	154	154	105	114
Uar011-SP	96	96	183	186	112	114	154	160	129	131	104	108	0	0	95	123	0	0	0	0
Uar012-SP	70	70	183	190	110	112	154	154	118	131	104	104	168	168	121	121	147	147	112	112
Uar013-SP	72	84	179	179	110	114	152	154	118	127	99	110	166	177	93	123	154	154	114	116
Uar014-SP	0	0	179	183	108	110	158	160	125	127	99	110	166	177	93	103	154	162	112	116
Uar015-SP	96	96	183	183	114	114	154	158	127	127	99	99	170	177	103	103	154	154	110	114
Uar016-SP	70	70	179	179	114	114	152	160	125	127	104	110	168	177	103	103	154	162	112	112
Uar017-SP	96	96	179	183	110	110	152	154	127	127	97	97	0	0	93	93	0	0	110	116
Uar018-SP	98	98	0	0	112	112	152	154	127	127	99	104	168	177	95	95	154	162	99	110
Uar019-SP	70	87	179	179	110	110	154	158	127	131	99	104	168	172	95	123	154	154	99	114
Uar020-SP	70	96	179	183	110	110	154	158	127	131	99	99	170	172	95	103	154	162	105	112
Uar021-SP	84	84	0	0	110	110	0	0	125	127	99	104	168	172	95	95	154	154	105	112
Uar022-SP	72	84	179	179	110	114	154	154	120	120	0	0	150	150	0	0	151	151	105	114
Uar023-SP	72	96	179	183	110	112	154	158	116	125	101	104	172	172	95	103	154	154	105	112
Uar024-SP	0	0	179	183	110	116	158	160	129	131	80	99	172	172	95	95	154	154	114	114
Uar025-SP	70	70	0	0	110	110	158	160	129	131	80	99	172	172	95	126	154	154	99	114
Uar026-SP	84	84	183	190	110	114	152	158	125	127	104	108	172	172	103	103	154	154	105	112
Uar027-SP	96	96	183	183	110	110	152	152	116	131	80	97	0	0	105	105	154	154	0	0
Uar028-RP	72	96	183	190	110	114	152	160	122	125	99	104	168	172	93	93	154	160	99	99
Uar029-RP	0	0	179	179	110	116	0	0	120	131	99	99	168	172	123	123	154	156	94	99
Uar030-RP	96	98	179	179	110	114	152	158	120	131	99	99	0	0	93	95	154	156	94	99
Uar031-RP	96	96	179	183	110	114	152	152	122	131	101	104	168	172	93	95	151	154	99	112
Uar032-RP	72	72	183	183	110	114	152	152	122	125	99	104	168	168	93	100	160	165	99	114
Uar049-RP	87	87	183	186	110	110	158	158	122	131	99	104	166	166	103	103	154	154	99	112
Uar033-RN	96	96	179	179	106	110	152	160	131	131	104	110	168	170	93	100	147	154	114	116
Uar034-RN	96	96	179	192	106	106	152	152	125	129	97	99	170	172	95	105	154	154	99	99
Uar035-RN	96	101	179	179	110	116	154	154	122	122	97	97	168	172	93	103	154	154	94	105
Uar036-RN	91	96	179	192	116	118	152	152	122	129	97	99	168	170	100	103	154	160	99	105
Uar037-RN	84	96	179	183	106	106	154	160	125	127	97	104	172	172	95	95	151	154	112	114
Uar038-RN	91	96	179	183	106	106	152	152	131	131	99	99	170	172	100	100	147	154	112	112
Uar039-RN	84	84	179	179	110	114	152	160	127	131	0	0	164	172	95	95	154	154	105	114
Uar040-RN	84	84	179	179	97	114	152	152	131	131	99	104	157	172	100	119	154	154	99	105
Uar041-RN	96	96	192	192	106	110	149	158	120	120	99	104	164	170	95	100	154	156	99	99
Uar042-RN	84	96	179	179	110	110	154	158	122	127	97	99	157	172	93	100	149	160	99	110
Uar043-RN	91	96	179	179	106	110	152	158	122	131	99	104	172	172	93	93	149	160	99	99
Uar044-RN	87	87	179	183	106	106	154	154	118	131	99	104	0	0	91	91	149	149	94	94
Uar045-RN	72	72	179	179	108	108	154	154	0	0	77	77	0	0	123	123	0	0	105	105
Uar046-RN	96	96	179	190	97	110	154	160	122	125	99	99	172	172	119	123	160	160	105	110
Uar047-RN	0	0	179	179	97	110	154	158	0	0	77	80	0	0	93	93	156	160	110	114
Uar048-RN	84	96	179	183	106	114	152	154	120	131	97	97	0	0	93	93	0	0	110	116
Uar050-RN	84	96	179	179	97	97	158	158	118	120	97	97	150	157	93	93	154	154	110	116
Uar071-RN	96	96	179	192	114	118	152	152	125	125	99	101	168	170	93	100	154	154	99	105
Uar072-RN	96	96	0	0	106	114	152	152	120	120	97	97	157	174	93	119	0	0	110	116
Uar073-RN	82	96	0	0	106	114	152	152	125	131	97	97	168	168	93	95	154	154	99	110
Uar074-RN	72	96	179	183	106	116	152	160	120	125	99	110	170	172	95	95	149	154	112	116
Uar075-RN	70	84	0	0	110	116	0	0	125	131	97	99	164	174	100	103	149	154	99	112
Uar076-RN	96	96	179	179	106	112	149	152	116	120	97	99	170	172	100	103	147	154	99	112
Uar077-RN	87	96	179	179	112	112	149	158	120	131	99	99	172	172	100	100	147	154	99	112
Uar078-RN	70	87	179	179	110	110	149	149	120	125	99	104	172	172	95	100	147	154	0	0
Uar079-RN	96	101	179	183	97	114	152	152	129	131	101	110	168	172	100	119	154	154	99	112
Uar080-RN	91	101	179	179	106	118	152	154	125	131	97	99	168	172	93	100	154	154	99	114
Uar081-RN	96	96	179	192	110	114	149	152	116	127	97	104	172	172	100	100	156	156	99	112
Uar082-RN	72	96	179	190	114	116	154	154	125	125	80	99	168	168	119	123	154	162	99	99
Uar083-RN	96	96	0	0	110	114	152	152	116	127	97	104	0	0	100	100	0	0	112	112
Uar084-RN	72	96	179	179	110	110	152	154	125	131	99	104	172	172	95	103	147	154	114	116
Uar085-RN	70	96	179	183	106	110	152	160	125	125	110	110	172	174	95	95	147	154	99	116
Uar086-RN	72	84	179	183	106	114	152	154	122	131	80	104	168	172	93	123	154	154	99	99
Uar087-RN	96	96	179	179	97	110	154	154	116	129	97	108	164	170	91	100	154	154	99	114
Uar088-RN	96	96	0	0	97	97	154	154	116	129	97	97	164	164	91	91	0	0	99	99
Uar089-RN	84	84	179	179	110	114	152	154	122	131	104	104	168	172	93	93	0	0	110	110
Uar090-RN	84	91	0	0	110	110	152	152	118	131	97	99	0	0	103	103	0	0	110	110
Uar091-RN	96	96	190	190	114	114	160	160	125	125	104	104	172	172	93	93	154	154	99	107
Uar092-RN	70	96	179	179	110	116	152	154	116	125	99	110	164	172	91	95	147	154	114	116
Uar093-RN	96	98	179	183	114	114	154	160	122	122	97	99	172	172	119	123	154	160	94	116
Uar094-RN	72	84	179	179	110	114	152	160	131	131	97	99	164	172	123	123	154	154	99	114
Uar095-RN	91	91	0	0	110	118	152	152	125	125	110	110	170	170	103	103	0	0	0	0
Uar096-RN	84	96	179	179	106	114	152	154	125	131	99	101	168	168	93	100	154	154	99	110
Uar051-RS	96	96	179	183	110	114	154	158	125	131	97	99	150	166	103	107	156	160	114	116
Uar052-RS	91	96	179	183	106	110	152	158	125	131	104	110	164	168	126	126	147	154	110	110
Uar053-RS	84	91	179	183	110	118	152	158	131	131	99	104	168	172	100	100	147	156	107	116
Uar054-RS	87	96	0	0	110	110	152	152	125	131	97	99	172	172	93	93	0	0	94	114
Uar055-RS	87	96	179	186	110	110	152	154	125	131	97	99	172	172	93	119	147	154	94	114
Uar056-RS	84	96	179	179	97	110	154	154	120	122	97	99	150	166	103	107	156	160	114	116
Uar057-RS	96	96	183	192	106	110	152	158	125	131	97	110	172	172	93	103	154	154	112	116
Uar058-RS	96	96	179	183	110	116	158	160	122	131	99	104	172	172	93	93	147	151	110	114
Uar059-RS	84	96	179	186	106	110	152	152	125	140	97	110	172	174	100	103	154	154	99	116
Uar060-RS	72	84	0	0	106	118	152	152	120	122	99	104	172	172	93	103	154	160	94	99
Uar061-RS	91	96	179	190	110	116	154	160	131	131	99	104	172	172	93	103	154	160	94	99
Uar062-RS	84	96	179	183	106	110	152	152	125	131	99	110	168	172	93	95	147	154	112	116
Uar063-RS	96	96	0	0	114	118	152	160	125	125	97	104	168	172	119	123	154	154	99	112
Uar064-RS	96	96	190	190	114	114	154	154	125	127	80	99	170	174	100	119	147	154	94	114
Uar065-RS	84	91	183	183	106	106	152	160	125	127	99	99	157	168	100	123	147	154	99	110
Uar066-RS	91	96	186	192	106	110	152	158	122	131	99	99	172	172	100	103	154	160	105	110
Uar067-RS	91	96	179	183	110	110	152	158	125	140	99	99	168	172	100	103	147	147	99	112
Uar068-RS	84	96	179	190	110	116	149	152	125	131	97	99	170	172	100	100	154	154	110	114
Uar069-RS	92	96	179	183	106	114	149	152	125	125	97	99	164	164	93	126	147	154	105	110
Uar070-RS	84	96	183	190	114	116	149	149	125	125	99	99	164	172	93	119	154	154	99	107
Uar097-SM	70	87	179	183	110	116	154	158	120	125	97	99	159	159	100	119	147	147	99	103
Uar098-SM	72	91	179	183	106	114	152	158	125	129	99	104	164	177	100	119	147	147	110	112
Uar099-SM	72	96	179	183	114	116	158	158	120	129	99	106	164	177	103	119	147	160	110	110
Uar100-SM	70	84	179	183	106	108	141	154	120	120	99	106	159	177	121	128	147	154	105	110
Uar101-SM	72	96	179	183	114	116	158	158	120	120	99	106	0	0	0	0	0	0	110	110
Uar102-SM	72	84	183	183	110	116	152	158	122	125	97	104	166	168	93	103	154	154	94	99
Uar103-SM	82	91	179	186	110	114	154	158	120	120	97	99	170	177	100	103	147	154	103	110
Uar104-SM	70	82	183	183	106	114	154	158	120	125	97	101	168	177	93	93	147	154	110	110
Uar105-KM	72	84	179	179	110	114	154	160	118	125	80	104	170	170	100	100	151	160	107	114
Uar106-KM	70	96	183	183	106	110	158	158	120	131	104	104	159	159	119	128	147	154	99	110
Uar107-SV	84	84	183	183	112	114	152	152	118	125	80	106	150	177	123	126	154	154	103	114
Uar108-SV	70	84	179	179	114	116	152	154	125	131	104	108	170	170	121	126	151	151	103	105
Uar109-SV	84	87	183	190	114	114	152	154	125	129	97	106	157	164	123	126	154	158	103	114
Uar110-SV	72	84	183	183	110	110	152	152	125	131	97	108	177	177	123	126	151	156	103	114
Uar111-SV	84	84	183	190	110	118	154	158	120	127	104	108	164	172	123	126	156	158	114	116
Uar112-SV	72	91	179	181	106	114	152	152	118	127	99	108	159	177	100	126	151	151	110	114
Uar113-SV	84	84	179	183	114	116	152	152	125	129	101	101	170	170	100	100	156	156	105	114
Uar114-SV	84	91	179	183	114	114	152	152	125	127	80	99	164	177	119	123	151	154	107	114
Uar115-SV	84	87	190	190	106	114	152	158	125	129	104	108	157	164	123	126	154	158	103	114
Uar116-SV	91	94	183	183	110	110	158	158	120	127	99	104	159	174	93	119	147	154	103	103
Uar117-SV	84	84	183	190	112	114	141	154	118	125	80	104	157	177	123	126	151	160	107	114
Uar118-SV	84	84	183	190	110	110	152	158	125	127	104	106	164	172	103	103	154	156	114	116
Uar119-SV	72	87	181	183	110	118	152	154	127	129	97	106	164	177	0	0	154	156	114	114
Uar120-SV	72	87	181	190	110	118	152	154	127	129	97	108	164	164	119	123	154	154	114	114
Uar121-SV	72	84	183	190	114	118	152	158	125	129	97	108	157	164	123	126	156	158	103	114
Uar122-SV	84	84	190	190	110	114	154	160	118	125	104	104	166	177	100	126	154	160	107	112

## Sheet: mtDNA 153seqs
mtDNA Sequence Names	Old Sequence Haplotype	Publication	New Haplotype Code	mtDNA Sequences
Clade_1_EU497665	Clade_1_EU497665		H15	TCAGCACCCAAAGCTAATGTTCTATTTAAACTATTCCCTGGTACATACTACTATTTTACCCCGCGTCCTATTTATTTCATATATACCATCTTATGTACTGTACCATCACAGTATGT-----------------------------GTATATCGTGCATTAATGGCGTGCCCCATGCATATAAGCATGTACATATTATGCTTGGTCTTACATGAGGACCTACGTTCCAAAAGTTTGTTTCAGGCGTATAGTCTGTAAGCATGTATTTCACTTAGTCCGGGAGCTTAGTCACCAGGCCTCGAGAAACCAGCAATCCTTGCGAGTACGTGTACCTCTTCTCGCTCCGGGCCCATGAAGTGTGGGGGTTTCTATGTTGAAACTATACCTGGCATCTGGTTCTT…
Clade_2A_OK512958	Clade_2A_OK512958		H16	CCAGCACCCAAAGCTAATGTTCTATTTAAACTATTCCCTGGTACATACTACTATTTTACTCCACGTCCTATTCATTTCATATATACCATCCTATGTACTGTACCATCACAGTATGT-----------------------------GTATATCGTGCATTAATGGCGTGCCCCATGCATATAAGCATGTACATACTGTGCTTGATCTTGCATGAGGACCTACGTTCTGAAAGTTTATTTCAGGCGTATAGTCTGCAAGCATGTATTTCACTTAGTCCGGGAGCTTAGTCACCAGGCCTCGAGAAACCAGCAATCCTTGCGAGTACGTGTACCTCTTCTCGCTCCGGGCCCATGAAGTGTGGGGGTTTCTATGTTGAAACTATACCTGGCATCTGGTTCTT…
Clade_3A_OK512979	Clade_3A_OK512979		H17	CCAGCACCCAAAGCTAATGTTCTATTTAAACTATTCCCTGGTACATACTACTATTTTACCCCATGTCTTATTCATTTCATATATACCATCTTATGTACTGTACCATCGCAGTATGT-----------------------------GTATATCGTGCATTAATGGCGTGCCCCATGCATATAAGCATGTACATATTACGCTTGGTCTTACATAAGGACTTACGTTCCGAAAGCTTGTTTCAGGCGTATGGTCTGTAAGCATGTATTTCACTTAGTCCGGGAGCTTGATCACCAGGCCTCGAGAAACCAGCAACCCTTGCGAGTACGTGTACCTCTTCTCGCTCCGGGCCCATGGGGTGTGGGGGTTTCTATGTTGAAACTATACCTGGCATCTGGTTCTT…
Clade_3B_OK512972	Clade_3EB_OK512972		H18	CCAGCACCCAAAGCTAATGTTCTATTTAAACTATTCCCTGGTACATACTACTATTTTACCCCGTGTCCTATTCATTTCATATATACCATCTTATGTACTGTGCCATCGCAGTATGT-----------------------------GTATATCGTGCATTAATGGTGTGCCCCATGCATATAAGCATGTACATATTACGCTTGGTCTTACATAAGGACCTACGTTCCGAAAGCTTATTTCAGGCGTATGGTCTGTAAGCATGTATTTCACTTAGTCCGAGAGCTTAATCACCGGGCCTCGAGAAACCAGCAACCCTTGCGAGTACGTGTACCTCTTCTCGCTCCGGGCCCATGGGGTGTGGGGGTTTCTATGTTGAAACTATACCTGGCATCTGGTTCTT…
Clade_3C_OK512927	Clade_3C_OK512927		H19	CCAGCACCCAAAGCTAATGTTCTATTTAAACTATTCCCTGGTACATACTGCTATTTTACCCCATGTCTTATTCATTTCATATATACC-TCTTATGT-CTGT-CCATCGCAGTATGT-----------------------------GTATATCGTGCATTAATGG-GTGCCCCATGCATATAAGCATGTACAT-TTACGCTTGGTCTTACATAAGGACTTACGTTCCGAAAGCTTATTTCAGGTGTATGGTCTGTAAGCATGTATTTCACTTAGTCCGGGAGCTTAACCACCAGGCCTCGAGAAACCAGCAACCCTTGCGAGTACGTGTACCTCTTCTCGCTCCGGGCCCATGGGGTGTGGGGGTTTCTATGTTGAAACTATACCTGGCATCTGGTTCTT…
Clade_4_OK512964	Clade_4_OK512964		H20	CCAGCACCCAAAGCTAATGTTCTATTTAAACTATTCCCTGGTACATACTATTATTTTACTCCATGTCTTATTCATTTCATATATACCATCTTATGTACTGTATCATCGCAGTATGT-----------------------------GTACGTCGTGCATTAATGGCGTGCCCCATGCATATAAGCATGTACATATTACGCTTGGCCTTACATAAGGACTTACGTTCCGAAAGCTTATTTCAGGTGTATGGTCTGTAAGCATGTATTTCACTTAGTCCGGGAGCTTAATCACCAGGCCTCGAGAAACCAGCAATCCTTGCGAGTACGTGTACCTCTTCTCGCTCCGGGCCCATGGAATGTGGGGGTTTCTATGCTGAAACTATATCTGGCATCTGGTTCTT…
Karamanlidis_LT962489	Karamanlidis_LT962489		H21	----------------------------------------------------ATTTTACTCCGTGTCCTATTTATTTCATATATACCATCTTATGTACTGTGCCATCACAGTATGT-----------------------------GTATATCGTGCATTAATGGCGTGCCCCATGCATATAAGCATGTACATATTATGCTTGGTCTTACATGAGGACTTACGTTCCAAAAGTTTATTTCAGGCGTATAGTCTGTAAGCATGTATTTCACTTAGTCCGGGAGCTTAGTCACCAGGCCTCGAGAAACCAGCAATCCTTGCGAGTACGTGTACCTCTTCTCG------------------------------------------------------------…
Karamanlidis_LT962490	Karamanlidis_LT962489		H21	----------------------------------------------------ATTTTACTCCGTGTCCTATTTATTTCATATATACCATCTTATGTACTGTGCCATCACAGTATGT-----------------------------GTATATCGTGCATTAATGGCGTGCCCCATGCATATAAGCATGTACATATTATGCTTGGTCTTACATGAGGACTTACGTTCCAAAAGTTTATTTCAGGCGTATAGTCTGTAAGCATGTATTTCACTTAGTCCGGGAGCTTAGTCACCAGGCCTCGAGAAACCAGCAATCCTTGCGAGTACGTGTACCTCTTCTCG------------------------------------------------------------…
Karamanlidis_LT962491	Karamanlidis_LT962489		H21	----------------------------------------------------ATTTTACTCCGTGTCCTATTTATTTCATATATACCATCTTATGTACTGTGCCATCACAGTATGT-----------------------------GTATATCGTGCATTAATGGCGTGCCCCATGCATATAAGCATGTACATATTATGCTTGGTCTTACATGAGGACTTACGTTCCAAAAGTTTATTTCAGGCGTATAGTCTGTAAGCATGTATTTCACTTAGTCCGGGAGCTTAGTCACCAGGCCTCGAGAAACCAGCAATCCTTGCGAGTACGTGTACCTCTTCTCG------------------------------------------------------------…
Karamanlidis_LT962492	Karamanlidis_LT962489		H21	----------------------------------------------------ATTTTACTCCGTGTCCTATTTATTTCATATATACCATCTTATGTACTGTGCCATCACAGTATGT-----------------------------GTATATCGTGCATTAATGGCGTGCCCCATGCATATAAGCATGTACATATTATGCTTGGTCTTACATGAGGACTTACGTTCCAAAAGTTTATTTCAGGCGTATAGTCTGTAAGCATGTATTTCACTTAGTCCGGGAGCTTAGTCACCAGGCCTCGAGAAACCAGCAATCCTTGCGAGTACGTGTACCTCTTCTCG------------------------------------------------------------…
Karamanlidis_LT962493	Karamanlidis_LT962489		H21	----------------------------------------------------ATTTTACTCCGTGTCCTATTTATTTCATATATACCATCTTATGTACTGTGCCATCACAGTATGT-----------------------------GTATATCGTGCATTAATGGCGTGCCCCATGCATATAAGCATGTACATATTATGCTTGGTCTTACATGAGGACTTACGTTCCAAAAGTTTATTTCAGGCGTATAGTCTGTAAGCATGTATTTCACTTAGTCCGGGAGCTTAGTCACCAGGCCTCGAGAAACCAGCAATCCTTGCGAGTACGTGTACCTCTTCTCG------------------------------------------------------------…
Karamanlidis_LT962494	Karamanlidis_LT962489		H21	----------------------------------------------------ATTTTACTCCGTGTCCTATTTATTTCATATATACCATCTTATGTACTGTGCCATCACAGTATGT-----------------------------GTATATCGTGCATTAATGGCGTGCCCCATGCATATAAGCATGTACATATTATGCTTGGTCTTACATGAGGACTTACGTTCCAAAAGTTTATTTCAGGCGTATAGTCTGTAAGCATGTATTTCACTTAGTCCGGGAGCTTAGTCACCAGGCCTCGAGAAACCAGCAATCCTTGCGAGTACGTGTACCTCTTCTCG------------------------------------------------------------…
Karamanlidis_LT962495	Karamanlidis_LT962489		H21	----------------------------------------------------ATTTTACTCCGTGTCCTATTTATTTCATATATACCATCTTATGTACTGTGCCATCACAGTATGT-----------------------------GTATATCGTGCATTAATGGCGTGCCCCATGCATATAAGCATGTACATATTATGCTTGGTCTTACATGAGGACTTACGTTCCAAAAGTTTATTTCAGGCGTATAGTCTGTAAGCATGTATTTCACTTAGTCCGGGAGCTTAGTCACCAGGCCTCGAGAAACCAGCAATCCTTGCGAGTACGTGTACCTCTTCTCG------------------------------------------------------------…
Karamanlidis_LT962496	Karamanlidis_LT962489		H21	----------------------------------------------------ATTTTACTCCGTGTCCTATTTATTTCATATATACCATCTTATGTACTGTGCCATCACAGTATGT-----------------------------GTATATCGTGCATTAATGGCGTGCCCCATGCATATAAGCATGTACATATTATGCTTGGTCTTACATGAGGACTTACGTTCCAAAAGTTTATTTCAGGCGTATAGTCTGTAAGCATGTATTTCACTTAGTCCGGGAGCTTAGTCACCAGGCCTCGAGAAACCAGCAATCCTTGCGAGTACGTGTACCTCTTCTCG------------------------------------------------------------…
Karamanlidis_LT962497	Karamanlidis_LT962489		H21	----------------------------------------------------ATTTTACTCCGTGTCCTATTTATTTCATATATACCATCTTATGTACTGTGCCATCACAGTATGT-----------------------------GTATATCGTGCATTAATGGCGTGCCCCATGCATATAAGCATGTACATATTATGCTTGGTCTTACATGAGGACTTACGTTCCAAAAGTTTATTTCAGGCGTATAGTCTGTAAGCATGTATTTCACTTAGTCCGGGAGCTTAGTCACCAGGCCTCGAGAAACCAGCAATCCTTGCGAGTACGTGTACCTCTTCTCG------------------------------------------------------------…
Karamanlidis_LT962498	Karamanlidis_LT962489		H21	----------------------------------------------------ATTTTACTCCGTGTCCTATTTATTTCATATATACCATCTTATGTACTGTGCCATCACAGTATGT-----------------------------GTATATCGTGCATTAATGGCGTGCCCCATGCATATAAGCATGTACATATTATGCTTGGTCTTACATGAGGACTTACGTTCCAAAAGTTTATTTCAGGCGTATAGTCTGTAAGCATGTATTTCACTTAGTCCGGGAGCTTAGTCACCAGGCCTCGAGAAACCAGCAATCCTTGCGAGTACGTGTACCTCTTCTCG------------------------------------------------------------…
Polar_Bear_NC_003428	Polar_EBear_NC_003428		H22	CCAGCACCCAAAGCTAATGTTCTATTTAAACTATTCCCTGGTACATACTACTATTTTACTCCATGTCCTATTCATTTCATATATACCATCCTATGTACTGTACCATCACAGTATGT-----------------------------GTATATCGTGCATTAATGGCGTGCCCCATGCATATAAGCATGTACATACTGTGCTTGATCTTGCATGAGGACTTACGTTCCGAAAGTTTATTTCAGGCGTATAGTCTGCAAGCATGTATTTCACTTAGTCCGGGAGCTTAATCACCAGGCCTCGAGAAACCAGCAATCCTTGCGAGTACGTGTACCTCTTCTCGCTCCGGGCCCATGAAATGTGGGGGTTTCTATGTTGAAACTATACCTGGGATCTGGTTCTT…
Pylidis_HE657212	Pylidis_HE657212		H8	---------AAAGCTAATGTTCTATTTAAACTATTCCCTGGTACATACTACTATTTTACCCCATGTCTTATTCATTTCATATATACCATCTTATGTACTGTGCCATCGCAGTATGT-----------------------------GTATATCGTGCATTAATGGCGTGCCCCATGCATATAAGCATGTACATATTACGCTTGGTCTTACATAAGGACTTACGTTCCGAAAGCTTATTTCAGGCGTATGGTCTGTAAGCATGTATTTCACTTAGTCCGGGAGCTTGATCACCAGGCCTCGAGAAACCAGCAACCCTTGCGAGTACGTGTACCTCTTCTCGCTCCGGGCCCATGGGATGTGGGGGTTTCTATGTTGAAACTATACCTGGCATCTGGTTCTT…
Pylidis_KJ638592	EB1		H1	----------------------------------------------------ATTTTACTCTGTGTCCTATTTATTTCATATATACCATCTTATGTACTGTGCCATCACAGTATGT-----------------------------GTATATCGTGCATTAATGGCGTGCCCCATGCATATAAGCATGTACATATTATGCTTGGTCTTACATGAGGACTTACGTTCCGAAAGTTTGTTTCAGGCGTATAGTCTGTAAGCATGTATTTCACTTAGTCCGGGAGCTTAGTCACCAGGCCTCGAGAAACCAGCAATCCTTGC---------------------------------------------------------------------------------…
Pylidis_KR021974	Karamanlidis_LT962489		H21	------------------------------------------------TACTATTTTACTCCGTGTCCTATTTATTTCATATATACCATCTTATGTACTGTGCCATCACAGTATGT-----------------------------GTATATCGTGCATTAATGGCGTGCCCCATGCATATAAGCATGTACATATTATGCTTGGTCTTACATGAGGACTTACGTTCCAAAAGTTTATTTCAGGCGTATAGTCTGTAAGCATGTATTTCACTTAGTCCGGGAGCTTAGTCACCAGGCCTCGAGAAACCAGCAATCCTTGC---------------------------------------------------------------------------------…
Pylidis_KR021975	Pylidis_KR021975		H23	------------------------------------------------TACTATTTTACTCTGTGTCCTATTTATTTCATATATACCATCTTATGTACTGTGCCATCACAGTATGT-----------------------------GTATATCGTGCATTAATGGCGTGCCCCATGCATATAAGCATGTACATATTGTGCTTGGTCTTACATGAGGACTTACGTTCCGAAAGCTTGTTTCAGGCGTATAGTCTGTAAGCATGTATTTCACTTAGTCCGGGAGCTTAGTCACCAGGCCTCGAGAAACCAGCAATCCTTGC---------------------------------------------------------------------------------…
2017-S018_STAR-P	EB1		H1	-------------------------------------------------ACTATTTTACTCTGTGTCCTATTTATTTCATATATACCATCTTATGTACTGTGCCATCACAGTATGT-----------------------------GTATATCGTGCATTAATGGCGTGCCCCATGCATATAAGCATGTACATATTATGCTTGGTCTTACATGAGGACTTACGTTCCGAAAGTTTGTTTCAGGCGTATAGTCTGTAAGCATGTATTTCACTTAGTCCGGGAGCTTAGTCACCAGGCCTCGAGAAACCAGCAATCCTTGCGAGTACGTGTACCTCTTCTCGCTCCGGGCCCATGAAGTGTGGGGGTTTCTATGCTGAAACTATACCTGGCATCTGGTTCTT…
2017-S019_STAR-P	EB1		H1	-------------------------------------------------ACTATTTTACTCTGTGTCCTATTTATTTCATATATACCATCTTATGTACTGTGCCATCACAGTATGT-----------------------------GTATATCGTGCATTAATGGCGTGCCCCATGCATATAAGCATGTACATATTATGCTTGGTCTTACATGAGGACTTACGTTCCGAAAGTTTGTTTCAGGCGTATAGTCTGTAAGCATGTATTTCACTTAGTCCGGGAGCTTAGTCACCAGGCCTCGAGAAACCAGCAATCCTTGCGAGTACGTGTACCTCTTCTCGCTCCGGGCCCATGAAGTGTGGGGGTTTCTATGCTGAAACTATACCTGGCATCTGGTTCTT…
2017-S048_STAR-P	EB1		H1	-------------------------------------------------ACTATTTTACTCTGTGTCCTATTTATTTCATATATACCATCTTATGTACTGTGCCATCACAGTATGT-----------------------------GTATATCGTGCATTAATGGCGTGCCCCATGCATATAAGCATGTACATATTATGCTTGGTCTTACATGAGGACTTACGTTCCGAAAGTTTGTTTCAGGCGTATAGTCTGTAAGCATGTATTTCACTTAGTCCGGGAGCTTAGTCACCAGGCCTCGAGAAACCAGCAATCCTTGCGAGTACGTGTACCTCTTCTCGCTCCGGGCCCATGAAGTGTGGGGGTTTCTATGCTGAAACTATACCTGGCATCTGGTTCTT…
2017-S049_STAR-P	EB1		H1	-------------------------------------------------ACTATTTTACTCTGTGTCCTATTTATTTCATATATACCATCTTATGTACTGTGCCATCACAGTATGT-----------------------------GTATATCGTGCATTAATGGCGTGCCCCATGCATATAAGCATGTACATATTATGCTTGGTCTTACATGAGGACTTACGTTCCGAAAGTTTGTTTCAGGCGTATAGTCTGTAAGCATGTATTTCACTTAGTCCGGGAGCTTAGTCACCAGGCCTCGAGAAACCAGCAATCCTTGCGAGTACGTGTACCTCTTCTCGCTCCGGGCCCATGAAGTGTGGGGGTTTCTATGCTGAAACTATACCTGGCATCTGGTTCTT…
2017-S053_STAR-P	EB1		H1	-------------------------------------------------ACTATTTTACTCTGTGTCCTATTTATTTCATATATACCATCTTATGTACTGTGCCATCACAGTATGT-----------------------------GTATATCGTGCATTAATGGCGTGCCCCATGCATATAAGCATGTACATATTATGCTTGGTCTTACATGAGGACTTACGTTCCGAAAGTTTGTTTCAGGCGTATAGTCTGTAAGCATGTATTTCACTTAGTCCGGGAGCTTAGTCACCAGGCCTCGAGAAACCAGCAATCCTTGCGAGTACGTGTACCTCTTCTCGCTCCGGGCCCATGAAGTGTGGGGGTTTCTATGCTGAAACTATACCTGGCATCTGGTTCTT…
2017-S060_STAR-P	EB1		H1	-------------------------------------------------ACTATTTTACTCTGTGTCCTATTTATTTCATATATACCATCTTATGTACTGTGCCATCACAGTATGT-----------------------------GTATATCGTGCATTAATGGCGTGCCCCATGCATATAAGCATGTACATATTATGCTTGGTCTTACATGAGGACTTACGTTCCGAAAGTTTGTTTCAGGCGTATAGTCTGTAAGCATGTATTTCACTTAGTCCGGGAGCTTAGTCACCAGGCCTCGAGAAACCAGCAATCCTTGCGAGTACGTGTACCTCTTCTCGCTCCGGGCCCATGAAGTGTGGGGGTTTCTATGCTGAAACTATACCTGGCATCTGGTTCTT…
2017-S062_STAR-P	EB4		H2	-------------------------------------------------ACTATTTTACTCTGTGTCCTATTTATTTCATATATACCATCTTATGTACTGTGCCATCACAGTATGT-----------------------------GTATATCGTGCATTAATGGCGTGCCCCATGCATATAAGCATGTACATATTGTGCTTGGTTTTACATGAGGACTTACGTTCCGAAAGTTTGTTTCGGGTGTATAGTCTGTAAGCATGTATTTCACTTAGTCCGGGAGCTTAGTCACCAGGCCTCGAGAAACCAGCAATCCTTGCGAGTACGTGTACCTCTTCTCGCTCCGGGCCCATGAAGTGTGGGGGTTTCTATGTTGAAACTATACCTGGCATCTGGTTCTT…
2018-S081_RHO-N	EB1		H1	-------------------------------------------------ACTATTTTACTCTGTGTCCTATTTATTTCATATATACCATCTTATGTACTGTGCCATCACAGTATGT-----------------------------GTATATCGTGCATTAATGGCGTGCCCCATGCATATAAGCATGTACATATTATGCTTGGTCTTACATGAGGACTTACGTTCCGAAAGTTTGTTTCAGGCGTATAGTCTGTAAGCATGTATTTCACTTAGTCCGGGAGCTTAGTCACCAGGCCTCGAGAAACCAGCAATCCTTGCGAGTACGTGTACCTCTTCTCGCTCCGGGCCCATGAAGTGTGGGGGTTTCTATGCTGAAACTATACCTGGCATCTGGTTCTT…
2018-S089_RHO-N	EB7		H3	-------------------------------------------------ACTATTTTACTCTGTGTCCTATTTATTTCATATATACCATCTTATGTACTGTGCCATCACAGTATGT-----------------------------GTATATCGTGCATTAATGGCGTGCCCCATGCATATAAGCATGTACATATTATGCTTGGCCTTACATGAGGACTTACGTTCCGAAAGTTTGTTTCAGGCGTATAGTCTGTAAGCATGTATTTCACTTAGTCCGGGAGCTTAGTCACCAGGCCTCGAGAAACCAGCAATCCTTGCGAGTACGTGTACCTCTTCTCGCTCCGGGCCCATGAAGTGTGGGGGTTTCTATGCTGAAACTATACCTGGCATCTGGTTCTT…
2018-S105_RHO-N	EB1		H1	-------------------------------------------------ACTATTTTACTCTGTGTCCTATTTATTTCATATATACCATCTTATGTACTGTGCCATCACAGTATGT-----------------------------GTATATCGTGCATTAATGGCGTGCCCCATGCATATAAGCATGTACATATTATGCTTGGTCTTACATGAGGACTTACGTTCCGAAAGTTTGTTTCAGGCGTATAGTCTGTAAGCATGTATTTCACTTAGTCCGGGAGCTTAGTCACCAGGCCTCGAGAAACCAGCAATCCTTGCGAGTACGTGTACCTCTTCTCGCTCCGGGCCCATGAAGTGTGGGGGTTTCTATGCTGAAACTATACCTGGCATCTGGTTCTT…
2018-S118_RHO-N	EB7		H3	-------------------------------------------------ACTATTTTACTCTGTGTCCTATTTATTTCATATATACCATCTTATGTACTGTGCCATCACAGTATGT-----------------------------GTATATCGTGCATTAATGGCGTGCCCCATGCATATAAGCATGTACATATTATGCTTGGCCTTACATGAGGACTTACGTTCCGAAAGTTTGTTTCAGGCGTATAGTCTGTAAGCATGTATTTCACTTAGTCCGGGAGCTTAGTCACCAGGCCTCGAGAAACCAGCAATCCTTGCGAGTACGTGTACCTCTTCTCGCTCCGGGCCCATGAAGTGTGGGGGTTTCTATGCTGAAACTATACCTGGCATCTGGTTCTT…
2018-S122_RHO-N	EB1		H1	-------------------------------------------------ACTATTTTACTCTGTGTCCTATTTATTTCATATATACCATCTTATGTACTGTGCCATCACAGTATGT-----------------------------GTATATCGTGCATTAATGGCGTGCCCCATGCATATAAGCATGTACATATTATGCTTGGTCTTACATGAGGACTTACGTTCCGAAAGTTTGTTTCAGGCGTATAGTCTGTAAGCATGTATTTCACTTAGTCCGGGAGCTTAGTCACCAGGCCTCGAGAAACCAGCAATCCTTGCGAGTACGTGTACCTCTTCTCGCTCCGGGCCCATGAAGTGTGGGGGTTTCTATGCTGAAACTATACCTGGCATCTGGTTCTT…
2019-S015_RHO-N	EB1		H1	-------------------------------------------------ACTATTTTACTCTGTGTCCTATTTATTTCATATATACCATCTTATGTACTGTGCCATCACAGTATGT-----------------------------GTATATCGTGCATTAATGGCGTGCCCCATGCATATAAGCATGTACATATTATGCTTGGTCTTACATGAGGACTTACGTTCCGAAAGTTTGTTTCAGGCGTATAGTCTGTAAGCATGTATTTCACTTAGTCCGGGAGCTTAGTCACCAGGCCTCGAGAAACCAGCAATCCTTGCGAGTACGTGTACCTCTTCTCGCTCCGGGCCCATGAAGTGTGGGGGTTTCTATGCTGAAACTATACCTGGCATCTGGTTCTT…
2017-S002_STAR-P	EB1		H1	-------------------------------------------------ACTATTTTACTCTGTGTCCTATTTATTTCATATATACCATCTTATGTACTGTGCCATCACAGTATGT-----------------------------GTATATCGTGCATTAATGGCGTGCCCCATGCATATAAGCATGTACATATTATGCTTGGTCTTACATGAGGACTTACGTTCCGAAAGTTTGTTTCAGGCGTATAGTCTGTAAGCATGTATTTCACTTAGTCCGGGAGCTTAGTCACCAGGCCTCGAGAAACCAGCAATCCTTGCGAGTACGTGTACCTCTTCTCGCTCCGGGCCCATGAAGTGTGGGGGTTTCTATGCTGAAACTATACCTGGCATCTGGTTCTT…
2017-S015_STAR-P	EB1		H1	-------------------------------------------------ACTATTTTACTCTGTGTCCTATTTATTTCATATATACCATCTTATGTACTGTGCCATCACAGTATGT-----------------------------GTATATCGTGCATTAATGGCGTGCCCCATGCATATAAGCATGTACATATTATGCTTGGTCTTACATGAGGACTTACGTTCCGAAAGTTTGTTTCAGGCGTATAGTCTGTAAGCATGTATTTCACTTAGTCCGGGAGCTTAGTCACCAGGCCTCGAGAAACCAGCAATCCTTGCGAGTACGTGTACCTCTTCTCGCTCCGGGCCCATGAAGTGTGGGGGTTTCTATGCTGAAACTATACCTGGCATCTGGTTCTT…
2017-S016_STAR-P	EB2		H1	-------------------------------------------------ACTATTTTACTCCGTGTCCTATTTATTTCATATATACCATCTTATGTACTGTGCCATCACAGTATGT-----------------------------GTATATCGTGCATTAATGGCGTGCCCCATGCATATAAGCATGTACATATTATGCTTGGTCTTACATGAGGACTTACGTTCCGAAAGTTTGTTTCAGGCGTATAGTCTGTAAGCATGTATTTCACTTAGTCCGGGAGCTTAGTCACCAGGCCTCGAGAAACCAGCAATCCTTGCGAGTACGTGTACCTCTTCTCGCTCCGGGCCCATGAAGTGTGGGGGTTTCTATGTTGAAACTATACCTGGCATCTGGTTCTT…
2017-S023_STAR-P	EB1		H1	-------------------------------------------------ACTATTTTACTCTGTGTCCTATTTATTTCATATATACCATCTTATGTACTGTGCCATCACAGTATGT-----------------------------GTATATCGTGCATTAATGGCGTGCCCCATGCATATAAGCATGTACATATTATGCTTGGTCTTACATGAGGACTTACGTTCCGAAAGTTTGTTTCAGGCGTATAGTCTGTAAGCATGTATTTCACTTAGTCCGGGAGCTTAGTCACCAGGCCTCGAGAAACCAGCAATCCTTGCGAGTACGTGTACCTCTTCTCGCTCCGGGCCCATGAAGTGTGGGGGTTTCTATGCTGAAACTATACCTGGCATCTGGTTCTT…
2017-S028_STAR-P	EB3		H4	-------------------------------------------------ACTATTTTACCCCATGTCTTATTCATTTCATATATACCATCTTATGTACTGTACCATCGCAGTATGT-----------------------------GTATATCGTGCATTAATGGCGTGCCCCATGCATATAAGCATGTACATATTACGCTTGGTCTTACATAAGGACTTACGTTCCGAAAGCTTATTTCAGGTGTATGGTCTGTAAGCATGTATTTCACTTAGTCCGGGAGCTTGATCACCAGGCCTCGAGAAACCAGCAACCCTTGCGAGTACGTGTACCTCTTCTCGCTCCGGGCCCATGGGATGTGGGGGTTTCTATGTTGAAACTATACCTGGCATCTGGTTCTT…
2017-S029_STAR-P	EB1		H1	-------------------------------------------------ACTATTTTACTCTGTGTCCTATTTATTTCATATATACCATCTTATGTACTGTGCCATCACAGTATGT-----------------------------GTATATCGTGCATTAATGGCGTGCCCCATGCATATAAGCATGTACATATTATGCTTGGTCTTACATGAGGACTTACGTTCCGAAAGTTTGTTTCAGGCGTATAGTCTGTAAGCATGTATTTCACTTAGTCCGGGAGCTTAGTCACCAGGCCTCGAGAAACCAGCAATCCTTGCGAGTACGTGTACCTCTTCTCGCTCCGGGCCCATGAAGTGTGGGGGTTTCTATGCTGAAACTATACCTGGCATCTGGTTCTT…
2017-S036_STAR-P	EB1		H1	-------------------------------------------------ACTATTTTACTCTGTGTCCTATTTATTTCATATATACCATCTTATGTACTGTGCCATCACAGTATGT-----------------------------GTATATCGTGCATTAATGGCGTGCCCCATGCATATAAGCATGTACATATTATGCTTGGTCTTACATGAGGACTTACGTTCCGAAAGTTTGTTTCAGGCGTATAGTCTGTAAGCATGTATTTCACTTAGTCCGGGAGCTTAGTCACCAGGCCTCGAGAAACCAGCAATCCTTGCGAGTACGTGTACCTCTTCTCGCTCCGGGCCCATGAAGTGTGGGGGTTTCTATGCTGAAACTATACCTGGCATCTGGTTCTT…
2017-S037_STAR-P	EB1		H1	-------------------------------------------------ACTATTTTACTCTGTGTCCTATTTATTTCATATATACCATCTTATGTACTGTGCCATCACAGTATGT-----------------------------GTATATCGTGCATTAATGGCGTGCCCCATGCATATAAGCATGTACATATTATGCTTGGTCTTACATGAGGACTTACGTTCCGAAAGTTTGTTTCAGGCGTATAGTCTGTAAGCATGTATTTCACTTAGTCCGGGAGCTTAGTCACCAGGCCTCGAGAAACCAGCAATCCTTGCGAGTACGTGTACCTCTTCTCGCTCCGGGCCCATGAAGTGTGGGGGTTTCTATGCTGAAACTATACCTGGCATCTGGTTCTT…
2017-S040_STAR-P	EB1		H1	-------------------------------------------------ACTATTTTACTCTGTGTCCTATTTATTTCATATATACCATCTTATGTACTGTGCCATCACAGTATGT-----------------------------GTATATCGTGCATTAATGGCGTGCCCCATGCATATAAGCATGTACATATTATGCTTGGTCTTACATGAGGACTTACGTTCCGAAAGTTTGTTTCAGGCGTATAGTCTGTAAGCATGTATTTCACTTAGTCCGGGAGCTTAGTCACCAGGCCTCGAGAAACCAGCAATCCTTGCGAGTACGTGTACCTCTTCTCGCTCCGGGCCCATGAAGTGTGGGGGTTTCTATGCTGAAACTATACCTGGCATCTGGTTCTT…
2017-S038_STAR-P	EB2		H1	-------------------------------------------------ACTATTTTACTCCGTGTCCTATTTATTTCATATATACCATCTTATGTACTGTGCCATCACAGTATGT-----------------------------GTATATCGTGCATTAATGGCGTGCCCCATGCATATAAGCATGTACATATTATGCTTGGTCTTACATGAGGACTTACGTTCCGAAAGTTTGTTTCAGGCGTATAGTCTGTAAGCATGTATTTCACTTAGTCCGGGAGCTTAGTCACCAGGCCTCGAGAAACCAGCAATCCTTGCGAGTACGTGTACCTCTTCTCGCTCCGGGCCCATGAAGTGTGGGGGTTTCTATGTTGAAACTATACCTGGCATCTGGTTCTT…
2017-S047_STAR-P	EB1		H1	-------------------------------------------------ACTATTTTACTCTGTGTCCTATTTATTTCATATATACCATCTTATGTACTGTGCCATCACAGTATGT-----------------------------GTATATCGTGCATTAATGGCGTGCCCCATGCATATAAGCATGTACATATTATGCTTGGTCTTACATGAGGACTTACGTTCCGAAAGTTTGTTTCAGGCGTATAGTCTGTAAGCATGTATTTCACTTAGTCCGGGAGCTTAGTCACCAGGCCTCGAGAAACCAGCAATCCTTGCGAGTACGTGTACCTCTTCTCGCTCCGGGCCCATGAAGTGTGGGGGTTTCTATGCTGAAACTATACCTGGCATCTGGTTCTT…
2017-S044_STAR-P	EB2		H1	-------------------------------------------------ACTATTTTACTCCGTGTCCTATTTATTTCATATATACCATCTTATGTACTGTGCCATCACAGTATGT-----------------------------GTATATCGTGCATTAATGGCGTGCCCCATGCATATAAGCATGTACATATTATGCTTGGTCTTACATGAGGACTTACGTTCCGAAAGTTTGTTTCAGGCGTATAGTCTGTAAGCATGTATTTCACTTAGTCCGGGAGCTTAGTCACCAGGCCTCGAGAAACCAGCAATCCTTGCGAGTACGTGTACCTCTTCTCGCTCCGGGCCCATGAAGTGTGGGGGTTTCTATGTTGAAACTATACCTGGCATCTGGTTCTT…
2017-S043_STAR-P	EB1		H1	-------------------------------------------------ACTATTTTACTCTGTGTCCTATTTATTTCATATATACCATCTTATGTACTGTGCCATCACAGTATGT-----------------------------GTATATCGTGCATTAATGGCGTGCCCCATGCATATAAGCATGTACATATTATGCTTGGTCTTACATGAGGACTTACGTTCCGAAAGTTTGTTTCAGGCGTATAGTCTGTAAGCATGTATTTCACTTAGTCCGGGAGCTTAGTCACCAGGCCTCGAGAAACCAGCAATCCTTGCGAGTACGTGTACCTCTTCTCGCTCCGGGCCCATGAAGTGTGGGGGTTTCTATGCTGAAACTATACCTGGCATCTGGTTCTT…
2017-S045_STAR-P	EB1		H1	-------------------------------------------------ACTATTTTACTCTGTGTCCTATTTATTTCATATATACCATCTTATGTACTGTGCCATCACAGTATGT-----------------------------GTATATCGTGCATTAATGGCGTGCCCCATGCATATAAGCATGTACATATTATGCTTGGTCTTACATGAGGACTTACGTTCCGAAAGTTTGTTTCAGGCGTATAGTCTGTAAGCATGTATTTCACTTAGTCCGGGAGCTTAGTCACCAGGCCTCGAGAAACCAGCAATCCTTGCGAGTACGTGTACCTCTTCTCGCTCCGGGCCCATGAAGTGTGGGGGTTTCTATGCTGAAACTATACCTGGCATCTGGTTCTT…
2017-S052_STAR-P	EB1		H1	-------------------------------------------------ACTATTTTACTCTGTGTCCTATTTATTTCATATATACCATCTTATGTACTGTGCCATCACAGTATGT-----------------------------GTATATCGTGCATTAATGGCGTGCCCCATGCATATAAGCATGTACATATTATGCTTGGTCTTACATGAGGACTTACGTTCCGAAAGTTTGTTTCAGGCGTATAGTCTGTAAGCATGTATTTCACTTAGTCCGGGAGCTTAGTCACCAGGCCTCGAGAAACCAGCAATCCTTGCGAGTACGTGTACCTCTTCTCGCTCCGGGCCCATGAAGTGTGGGGGTTTCTATGCTGAAACTATACCTGGCATCTGGTTCTT…
2017-S066_STAR-P	EB1		H1	-------------------------------------------------ACTATTTTACTCTGTGTCCTATTTATTTCATATATACCATCTTATGTACTGTGCCATCACAGTATGT-----------------------------GTATATCGTGCATTAATGGCGTGCCCCATGCATATAAGCATGTACATATTATGCTTGGTCTTACATGAGGACTTACGTTCCGAAAGTTTGTTTCAGGCGTATAGTCTGTAAGCATGTATTTCACTTAGTCCGGGAGCTTAGTCACCAGGCCTCGAGAAACCAGCAATCCTTGCGAGTACGTGTACCTCTTCTCGCTCCGGGCCCATGAAGTGTGGGGGTTTCTATGCTGAAACTATACCTGGCATCTGGTTCTT…
2017-S059_STAR-P	EB1		H1	-------------------------------------------------ACTATTTTACTCTGTGTCCTATTTATTTCATATATACCATCTTATGTACTGTGCCATCACAGTATGT-----------------------------GTATATCGTGCATTAATGGCGTGCCCCATGCATATAAGCATGTACATATTATGCTTGGTCTTACATGAGGACTTACGTTCCGAAAGTTTGTTTCAGGCGTATAGTCTGTAAGCATGTATTTCACTTAGTCCGGGAGCTTAGTCACCAGGCCTCGAGAAACCAGCAATCCTTGCGAGTACGTGTACCTCTTCTCGCTCCGGGCCCATGAAGTGTGGGGGTTTCTATGCTGAAACTATACCTGGCATCTGGTTCTT…
2018-S070_RHO-N	EB1		H1	-------------------------------------------------ACTATTTTACTCTGTGTCCTATTTATTTCATATATACCATCTTATGTACTGTGCCATCACAGTATGT-----------------------------GTATATCGTGCATTAATGGCGTGCCCCATGCATATAAGCATGTACATATTATGCTTGGTCTTACATGAGGACTTACGTTCCGAAAGTTTGTTTCAGGCGTATAGTCTGTAAGCATGTATTTCACTTAGTCCGGGAGCTTAGTCACCAGGCCTCGAGAAACCAGCAATCCTTGCGAGTACGTGTACCTCTTCTCGCTCCGGGCCCATGAAGTGTGGGGGTTTCTATGCTGAAACTATACCTGGCATCTGGTTCTT…
2018-S072_RHO-N	EB6		H5	-------------------------------------------------ACTATTTTACCCCGTGTCCTATTTATTTCATATATACCATCTTATGTACTGTACCATCACAGTATGT-----------------------------GTATATCGTGCATTAATGGCGTGCCCCATGCATATAAGCATGTACATATTGTGCTTGGTCTTACATGAGGACTTACATTCCGAAAGTTTGTTTCAGGTGTATAGTCTGTAAGCATGTATTTCACTTAGTCCAGGAGCTTAGTCACCAGGCCTCGAGAAACCAGCAATCCTTGCGAGTACGTGTACCTCTTCTCGCTCCGGGCCCATGAAGTGTGGGGGTTTCTATGTTGAAACTATACCTGGCATCTGGTTCTT…
2018-S079_RHO-N	EB6		H5	-------------------------------------------------ACTATTTTACCCCGTGTCCTATTTATTTCATATATACCATCTTATGTACTGTACCATCACAGTATGT-----------------------------GTATATCGTGCATTAATGGCGTGCCCCATGCATATAAGCATGTACATATTGTGCTTGGTCTTACATGAGGACTTACATTCCGAAAGTTTGTTTCAGGTGTATAGTCTGTAAGCATGTATTTCACTTAGTCCAGGAGCTTAGTCACCAGGCCTCGAGAAACCAGCAATCCTTGCGAGTACGTGTACCTCTTCTCGCTCCGGGCCCATGAAGTGTGGGGGTTTCTATGTTGAAACTATACCTGGCATCTGGTTCTT…
2018-S078_RHO-N	EB6		H5	-------------------------------------------------ACTATTTTACCCCGTGTCCTATTTATTTCATATATACCATCTTATGTACTGTACCATCACAGTATGT-----------------------------GTATATCGTGCATTAATGGCGTGCCCCATGCATATAAGCATGTACATATTGTGCTTGGTCTTACATGAGGACTTACATTCCGAAAGTTTGTTTCAGGTGTATAGTCTGTAAGCATGTATTTCACTTAGTCCAGGAGCTTAGTCACCAGGCCTCGAGAAACCAGCAATCCTTGCGAGTACGTGTACCTCTTCTCGCTCCGGGCCCATGAAGTGTGGGGGTTTCTATGTTGAAACTATACCTGGCATCTGGTTCTT…
2018-S082_RHO-N	EB1		H1	-------------------------------------------------ACTATTTTACTCTGTGTCCTATTTATTTCATATATACCATCTTATGTACTGTGCCATCACAGTATGT-----------------------------GTATATCGTGCATTAATGGCGTGCCCCATGCATATAAGCATGTACATATTATGCTTGGTCTTACATGAGGACTTACGTTCCGAAAGTTTGTTTCAGGCGTATAGTCTGTAAGCATGTATTTCACTTAGTCCGGGAGCTTAGTCACCAGGCCTCGAGAAACCAGCAATCCTTGCGAGTACGTGTACCTCTTCTCGCTCCGGGCCCATGAAGTGTGGGGGTTTCTATGCTGAAACTATACCTGGCATCTGGTTCTT…
2018-S116_RHO-N	EB1		H1	-------------------------------------------------ACTATTTTACTCTGTGTCCTATTTATTTCATATATACCATCTTATGTACTGTGCCATCACAGTATGT-----------------------------GTATATCGTGCATTAATGGCGTGCCCCATGCATATAAGCATGTACATATTATGCTTGGTCTTACATGAGGACTTACGTTCCGAAAGTTTGTTTCAGGCGTATAGTCTGTAAGCATGTATTTCACTTAGTCCGGGAGCTTAGTCACCAGGCCTCGAGAAACCAGCAATCCTTGCGAGTACGTGTACCTCTTCTCGCTCCGGGCCCATGAAGTGTGGGGGTTTCTATGCTGAAACTATACCTGGCATCTGGTTCTT…
2018-S114_RHO-N	EB8		H6	-------------------------------------------------ACTATTTTACCCCATGTCTTATTCATTTCATATATACCATCTTATGTACTGTACCATCGCAGTATGT-----------------------------GTATATCGTGCATTAATGGCGTGCCCCATGCATATAAGCATGTACATATTACGTTTGGTCTTACATAAGGACTTACGTTCCGAAAGCTTATTTCAGGCGTATGGTCTGTAAGCATGTATTTCACTTAGTCCGGGAGCTTGATCACCAGGCCTCGAGAAACCAGCAACCCTTGCGAGTACGTGTACCTCTTCTCGCTCCGGGCCCATGGGATGTGGGGGTTTCTATGTTGAAACTATACCTGGCATCTGGTTCTT…
2018-S113_RHO-N	EB1		H1	-------------------------------------------------ACTATTTTACTCTGTGTCCTATTTATTTCATATATACCATCTTATGTACTGTGCCATCACAGTATGT-----------------------------GTATATCGTGCATTAATGGCGTGCCCCATGCATATAAGCATGTACATATTATGCTTGGTCTTACATGAGGACTTACGTTCCGAAAGTTTGTTTCAGGCGTATAGTCTGTAAGCATGTATTTCACTTAGTCCGGGAGCTTAGTCACCAGGCCTCGAGAAACCAGCAATCCTTGCGAGTACGTGTACCTCTTCTCGCTCCGGGCCCATGAAGTGTGGGGGTTTCTATGCTGAAACTATACCTGGCATCTGGTTCTT…
2018-S110_RHO-N	EB9		H7	-------------------------------------------------ACTATTTTACCCCATGTCTTATTCATTTCATATATACCATCTTATGTACTGTACCATCGCAGTATGT-----------------------------GTATATCGTGCATTAATGGCGTGCCCCATGCATATAAGCATGTACATATTACGCTTGGTCTTACATAAGGACTTACGTTCCGAAAGCTTATTTCAGGCGTATGATCTGTAAGCATGTATTTCACTTAGTCCGGGAGCTTGATCACCAGGCCTCGAGAAACCAGCAACCCTTGCGAGTACGTGTACCTCTTCTCGCTCCGGGCCCATGGGATGTGGGGGTTTCTATGTTGAAACTATACCTGGCATCTGGTTCTT…
2018-S106_RHO-N	EB5		H8	-------------------------------------------------ACTATTTTACCCCATGTCTTATTCATTTCATATATACCATCTTATGTACTGTACCATCGCAGTATGT-----------------------------GTATATCGTGCATTAATGGCGTGCCCCATGCATATAAGCATGTACATATTACGCTTGGTCTTACATAAGGACTTACGTTCCGAAAGCTTATTTCAGGCGTATGGTCTGTAAGCATGTATTTCACTTAGTCCGGGAGCTTGATCACCAGGCCTCGAGAAACCAGCAACCCTTGCGAGTACGTGTACCTCTTCTCGCTCCGGGCCCATGGGATGTGGGGGTTTCTATGTTGAAACTATACCTGGCATCTGGTTCTT…
2018-S123_RHO-N	EB1		H1	-------------------------------------------------ACTATTTTACTCTGTGTCCTATTTATTTCATATATACCATCTTATGTACTGTGCCATCACAGTATGT-----------------------------GTATATCGTGCATTAATGGCGTGCCCCATGCATATAAGCATGTACATATTATGCTTGGTCTTACATGAGGACTTACGTTCCGAAAGTTTGTTTCAGGCGTATAGTCTGTAAGCATGTATTTCACTTAGTCCGGGAGCTTAGTCACCAGGCCTCGAGAAACCAGCAATCCTTGCGAGTACGTGTACCTCTTCTCGCTCCGGGCCCATGAAGTGTGGGGGTTTCTATGCTGAAACTATACCTGGCATCTGGTTCTT…
2018-H137_RHO-N	EB5		H8	-------------------------------------------------ACTATTTTACCCCATGTCTTATTCATTTCATATATACCATCTTATGTACTGTACCATCGCAGTATGT-----------------------------GTATATCGTGCATTAATGGCGTGCCCCATGCATATAAGCATGTACATATTACGCTTGGTCTTACATAAGGACTTACGTTCCGAAAGCTTATTTCAGGCGTATGGTCTGTAAGCATGTATTTCACTTAGTCCGGGAGCTTGATCACCAGGCCTCGAGAAACCAGCAACCCTTGCGAGTACGTGTACCTCTTCTCGCTCCGGGCCCATGGGATGTGGGGGTTTCTATGTTGAAACTATACCTGGCATCTGGTTCTT…
2018-S121_RHO-N	EB1		H1	-------------------------------------------------ACTATTTTACTCTGTGTCCTATTTATTTCATATATACCATCTTATGTACTGTGCCATCACAGTATGT-----------------------------GTATATCGTGCATTAATGGCGTGCCCCATGCATATAAGCATGTACATATTATGCTTGGTCTTACATGAGGACTTACGTTCCGAAAGTTTGTTTCAGGCGTATAGTCTGTAAGCATGTATTTCACTTAGTCCGGGAGCTTAGTCACCAGGCCTCGAGAAACCAGCAATCCTTGCGAGTACGTGTACCTCTTCTCGCTCCGGGCCCATGAAGTGTGGGGGTTTCTATGCTGAAACTATACCTGGCATCTGGTTCTT…
2018-S117_RHO-N	EB1		H1	-------------------------------------------------ACTATTTTACTCTGTGTCCTATTTATTTCATATATACCATCTTATGTACTGTGCCATCACAGTATGT-----------------------------GTATATCGTGCATTAATGGCGTGCCCCATGCATATAAGCATGTACATATTATGCTTGGTCTTACATGAGGACTTACGTTCCGAAAGTTTGTTTCAGGCGTATAGTCTGTAAGCATGTATTTCACTTAGTCCGGGAGCTTAGTCACCAGGCCTCGAGAAACCAGCAATCCTTGCGAGTACGTGTACCTCTTCTCGCTCCGGGCCCATGAAGTGTGGGGGTTTCTATGCTGAAACTATACCTGGCATCTGGTTCTT…
2018-S097_RHO-N	EB5		H8	-------------------------------------------------ACTATTTTACCCCATGTCTTATTCATTTCATATATACCATCTTATGTACTGTACCATCGCAGTATGT-----------------------------GTATATCGTGCATTAATGGCGTGCCCCATGCATATAAGCATGTACATATTACGCTTGGTCTTACATAAGGACTTACGTTCCGAAAGCTTATTTCAGGCGTATGGTCTGTAAGCATGTATTTCACTTAGTCCGGGAGCTTGATCACCAGGCCTCGAGAAACCAGCAACCCTTGCGAGTACGTGTACCTCTTCTCGCTCCGGGCCCATGGGATGTGGGGGTTTCTATGTTGAAACTATACCTGGCATCTGGTTCTT…
2018-S088_RHO-N	EB7		H3	-------------------------------------------------ACTATTTTACTCTGTGTCCTATTTATTTCATATATACCATCTTATGTACTGTGCCATCACAGTATGT-----------------------------GTATATCGTGCATTAATGGCGTGCCCCATGCATATAAGCATGTACATATTATGCTTGGCCTTACATGAGGACTTACGTTCCGAAAGTTTGTTTCAGGCGTATAGTCTGTAAGCATGTATTTCACTTAGTCCGGGAGCTTAGTCACCAGGCCTCGAGAAACCAGCAATCCTTGCGAGTACGTGTACCTCTTCTCGCTCCGGGCCCATGAAGTGTGGGGGTTTCTATGCTGAAACTATACCTGGCATCTGGTTCTT…
2018-S092_RHO-N	EB7		H3	-------------------------------------------------ACTATTTTACTCTGTGTCCTATTTATTTCATATATACCATCTTATGTACTGTGCCATCACAGTATGT-----------------------------GTATATCGTGCATTAATGGCGTGCCCCATGCATATAAGCATGTACATATTATGCTTGGCCTTACATGAGGACTTACGTTCCGAAAGTTTGTTTCAGGCGTATAGTCTGTAAGCATGTATTTCACTTAGTCCGGGAGCTTAGTCACCAGGCCTCGAGAAACCAGCAATCCTTGCGAGTACGTGTACCTCTTCTCGCTCCGGGCCCATGAAGTGTGGGGGTTTCTATGCTGAAACTATACCTGGCATCTGGTTCTT…
2018-S091_RHO-N	EB7		H3	-------------------------------------------------ACTATTTTACTCTGTGTCCTATTTATTTCATATATACCATCTTATGTACTGTGCCATCACAGTATGT-----------------------------GTATATCGTGCATTAATGGCGTGCCCCATGCATATAAGCATGTACATATTATGCTTGGCCTTACATGAGGACTTACGTTCCGAAAGTTTGTTTCAGGCGTATAGTCTGTAAGCATGTATTTCACTTAGTCCGGGAGCTTAGTCACCAGGCCTCGAGAAACCAGCAATCCTTGCGAGTACGTGTACCTCTTCTCGCTCCGGGCCCATGAAGTGTGGGGGTTTCTATGCTGAAACTATACCTGGCATCTGGTTCTT…
2018-S096_RHO-N	EB1		H1	-------------------------------------------------ACTATTTTACTCTGTGTCCTATTTATTTCATATATACCATCTTATGTACTGTGCCATCACAGTATGT-----------------------------GTATATCGTGCATTAATGGCGTGCCCCATGCATATAAGCATGTACATATTATGCTTGGTCTTACATGAGGACTTACGTTCCGAAAGTTTGTTTCAGGCGTATAGTCTGTAAGCATGTATTTCACTTAGTCCGGGAGCTTAGTCACCAGGCCTCGAGAAACCAGCAATCCTTGCGAGTACGTGTACCTCTTCTCGCTCCGGGCCCATGAAGTGTGGGGGTTTCTATGCTGAAACTATACCTGGCATCTGGTTCTT…
2019-S002_RHO-N	EB7		H3	-------------------------------------------------ACTATTTTACTCTGTGTCCTATTTATTTCATATATACCATCTTATGTACTGTGCCATCACAGTATGT-----------------------------GTATATCGTGCATTAATGGCGTGCCCCATGCATATAAGCATGTACATATTATGCTTGGCCTTACATGAGGACTTACGTTCCGAAAGTTTGTTTCAGGCGTATAGTCTGTAAGCATGTATTTCACTTAGTCCGGGAGCTTAGTCACCAGGCCTCGAGAAACCAGCAATCCTTGCGAGTACGTGTACCTCTTCTCGCTCCGGGCCCATGAAGTGTGGGGGTTTCTATGCTGAAACTATACCTGGCATCTGGTTCTT…
2019-S033_RHO-S	EB1		H1	-------------------------------------------------ACTATTTTACTCTGTGTCCTATTTATTTCATATATACCATCTTATGTACTGTGCCATCACAGTATGT-----------------------------GTATATCGTGCATTAATGGCGTGCCCCATGCATATAAGCATGTACATATTATGCTTGGTCTTACATGAGGACTTACGTTCCGAAAGTTTGTTTCAGGCGTATAGTCTGTAAGCATGTATTTCACTTAGTCCGGGAGCTTAGTCACCAGGCCTCGAGAAACCAGCAATCCTTGCGAGTACGTGTACCTCTTCTCGCTCCGGGCCCATGAAGTGTGGGGGTTTCTATGCTGAAACTATACCTGGCATCTGGTTCTT…
2019-S004_RHO-S	EB1		H1	-------------------------------------------------ACTATTTTACTCTGTGTCCTATTTATTTCATATATACCATCTTATGTACTGTGCCATCACAGTATGT-----------------------------GTATATCGTGCATTAATGGCGTGCCCCATGCATATAAGCATGTACATATTATGCTTGGTCTTACATGAGGACTTACGTTCCGAAAGTTTGTTTCAGGCGTATAGTCTGTAAGCATGTATTTCACTTAGTCCGGGAGCTTAGTCACCAGGCCTCGAGAAACCAGCAATCCTTGCGAGTACGTGTACCTCTTCTCGCTCCGGGCCCATGAAGTGTGGGGGTTTCTATGCTGAAACTATACCTGGCATCTGGTTCTT…
2019-S042_RHO-S	EB1		H1	-------------------------------------------------ACTATTTTACTCTGTGTCCTATTTATTTCATATATACCATCTTATGTACTGTGCCATCACAGTATGT-----------------------------GTATATCGTGCATTAATGGCGTGCCCCATGCATATAAGCATGTACATATTATGCTTGGTCTTACATGAGGACTTACGTTCCGAAAGTTTGTTTCAGGCGTATAGTCTGTAAGCATGTATTTCACTTAGTCCGGGAGCTTAGTCACCAGGCCTCGAGAAACCAGCAATCCTTGCGAGTACGTGTACCTCTTCTCGCTCCGGGCCCATGAAGTGTGGGGGTTTCTATGCTGAAACTATACCTGGCATCTGGTTCTT…
2019-S036_RHO-S	EB10		H3	-------------------------------------------------ACTATTTTACTCTGTGTCCTATTTATTTCATATATACCATCTTATGTACTGTGCCATCACAGTATGT-----------------------------GTATATCGTGCATTAATGGCGTGCCCCATGCATATAAGCATGTACATATTATGCTTGGCCTTACATGAGGACTTACGTTCCGAAAGTTTGTTTCAGGCGTATAGTCTGTAAGCATGTATTTCACTTAGTCCGGGAGCTTAGTCACCAGGCCTCGAGAAACCAGCAATCCTTGCGAGTACGTGTACCTCTTCTCGCTCCGGGCCCATGAAGTGTGGGGGTTTCTATGCTGAAACTATACCTGGCATCTGGTTCTT…
2019-S038_RHO-S	EB1		H1	-------------------------------------------------ACTATTTTACTCTGTGTCCTATTTATTTCATATATACCATCTTATGTACTGTGCCATCACAGTATGT-----------------------------GTATATCGTGCATTAATGGCGTGCCCCATGCATATAAGCATGTACATATTATGCTTGGTCTTACATGAGGACTTACGTTCCGAAAGTTTGTTTCAGGCGTATAGTCTGTAAGCATGTATTTCACTTAGTCCGGGAGCTTAGTCACCAGGCCTCGAGAAACCAGCAATCCTTGCGAGTACGTGTACCTCTTCTCGCTCCGGGCCCATGAAGTGTGGGGGTTTCTATGCTGAAACTATACCTGGCATCTGGTTCTT…
2019-S058_RHO-S	EB1		H1	-------------------------------------------------ACTATTTTACTCTGTGTCCTATTTATTTCATATATACCATCTTATGTACTGTGCCATCACAGTATGT-----------------------------GTATATCGTGCATTAATGGCGTGCCCCATGCATATAAGCATGTACATATTATGCTTGGTCTTACATGAGGACTTACGTTCCGAAAGTTTGTTTCAGGCGTATAGTCTGTAAGCATGTATTTCACTTAGTCCGGGAGCTTAGTCACCAGGCCTCGAGAAACCAGCAATCCTTGCGAGTACGTGTACCTCTTCTCGCTCCGGGCCCATGAAGTGTGGGGGTTTCTATGCTGAAACTATACCTGGCATCTGGTTCTT…
2019-S054_RHO-S	EB1		H1	-------------------------------------------------ACTATTTTACTCTGTGTCCTATTTATTTCATATATACCATCTTATGTACTGTGCCATCACAGTATGT-----------------------------GTATATCGTGCATTAATGGCGTGCCCCATGCATATAAGCATGTACATATTATGCTTGGTCTTACATGAGGACTTACGTTCCGAAAGTTTGTTTCAGGCGTATAGTCTGTAAGCATGTATTTCACTTAGTCCGGGAGCTTAGTCACCAGGCCTCGAGAAACCAGCAATCCTTGCGAGTACGTGTACCTCTTCTCGCTCCGGGCCCATGAAGTGTGGGGGTTTCTATGCTGAAACTATACCTGGCATCTGGTTCTT…
2019-S007_RHO-S	EB1		H1	-------------------------------------------------ACTATTTTACTCTGTGTCCTATTTATTTCATATATACCATCTTATGTACTGTGCCATCACAGTATGT-----------------------------GTATATCGTGCATTAATGGCGTGCCCCATGCATATAAGCATGTACATATTATGCTTGGTCTTACATGAGGACTTACGTTCCGAAAGTTTGTTTCAGGCGTATAGTCTGTAAGCATGTATTTCACTTAGTCCGGGAGCTTAGTCACCAGGCCTCGAGAAACCAGCAATCCTTGCGAGTACGTGTACCTCTTCTCGCTCCGGGCCCATGAAGTGTGGGGGTTTCTATGCTGAAACTATACCTGGCATCTGGTTCTT…
2019-S050_RHO-S	EB1		H1	-------------------------------------------------ACTATTTTACTCTGTGTCCTATTTATTTCATATATACCATCTTATGTACTGTGCCATCACAGTATGT-----------------------------GTATATCGTGCATTAATGGCGTGCCCCATGCATATAAGCATGTACATATTATGCTTGGTCTTACATGAGGACTTACGTTCCGAAAGTTTGTTTCAGGCGTATAGTCTGTAAGCATGTATTTCACTTAGTCCGGGAGCTTAGTCACCAGGCCTCGAGAAACCAGCAATCCTTGCGAGTACGTGTACCTCTTCTCGCTCCGGGCCCATGAAGTGTGGGGGTTTCTATGCTGAAACTATACCTGGCATCTGGTTCTT…
2019-S059_RHO-S	EB5		H8	-------------------------------------------------ACTATTTTACCCCATGTCTTATTCATTTCATATATACCATCTTATGTACTGTACCATCGCAGTATGT-----------------------------GTATATCGTGCATTAATGGCGTGCCCCATGCATATAAGCATGTACATATTACGCTTGGTCTTACATAAGGACTTACGTTCCGAAAGCTTATTTCAGGCGTATGGTCTGTAAGCATGTATTTCACTTAGTCCGGGAGCTTGATCACCAGGCCTCGAGAAACCAGCAACCCTTGCGAGTACGTGTACCTCTTCTCGCTCCGGGCCCATGGGATGTGGGGGTTTCTATGTTGAAACTATACCTGGCATCTGGTTCTT…
2019-S061_RHO-S	EB1		H1	-------------------------------------------------ACTATTTTACTCTGTGTCCTATTTATTTCATATATACCATCTTATGTACTGTGCCATCACAGTATGT-----------------------------GTATATCGTGCATTAATGGCGTGCCCCATGCATATAAGCATGTACATATTATGCTTGGTCTTACATGAGGACTTACGTTCCGAAAGTTTGTTTCAGGCGTATAGTCTGTAAGCATGTATTTCACTTAGTCCGGGAGCTTAGTCACCAGGCCTCGAGAAACCAGCAATCCTTGCGAGTACGTGTACCTCTTCTCGCTCCGGGCCCATGAAGTGTGGGGGTTTCTATGCTGAAACTATACCTGGCATCTGGTTCTT…
2019-S062_RHO-S	EB1		H1	-------------------------------------------------ACTATTTTACTCTGTGTCCTATTTATTTCATATATACCATCTTATGTACTGTGCCATCACAGTATGT-----------------------------GTATATCGTGCATTAATGGCGTGCCCCATGCATATAAGCATGTACATATTATGCTTGGTCTTACATGAGGACTTACGTTCCGAAAGTTTGTTTCAGGCGTATAGTCTGTAAGCATGTATTTCACTTAGTCCGGGAGCTTAGTCACCAGGCCTCGAGAAACCAGCAATCCTTGCGAGTACGTGTACCTCTTCTCGCTCCGGGCCCATGAAGTGTGGGGGTTTCTATGCTGAAACTATACCTGGCATCTGGTTCTT…
2019-S065_RHO-S	EB1		H1	-------------------------------------------------ACTATTTTACTCTGTGTCCTATTTATTTCATATATACCATCTTATGTACTGTGCCATCACAGTATGT-----------------------------GTATATCGTGCATTAATGGCGTGCCCCATGCATATAAGCATGTACATATTATGCTTGGTCTTACATGAGGACTTACGTTCCGAAAGTTTGTTTCAGGCGTATAGTCTGTAAGCATGTATTTCACTTAGTCCGGGAGCTTAGTCACCAGGCCTCGAGAAACCAGCAATCCTTGCGAGTACGTGTACCTCTTCTCGCTCCGGGCCCATGAAGTGTGGGGGTTTCTATGCTGAAACTATACCTGGCATCTGGTTCTT…
2019-S008_RHO-S	EB11		H9	-------------------------------------------------ACTATTTTACTCTGTGTCCTATTTATTTCATATATACCATCTTATGTACTGTGCCATCACAGTATGT-----------------------------GTATATCGTGCATTAATGGCGTGCCCCATGCATATAAGCATGTACATATTATGCTTGGTCTTACATGAGGACTTACGTTCCGAAAGTTTGTTTCAGGCGTATAGTCTGTAAGCATGTATTTCACTTAGTCCGGGAGCTTAATCACCAGGCCTCGAGAAACCAGCAATCCTTGCGAGTACGTGTACCTCTTCTCGCTCCGGGCCCATGAAGTGTGGGGGTTTCTATGCTGAAACTATACCTGGCATCTGGTTCTT…
2019-S066_RHO-S	EB1		H1	-------------------------------------------------ACTATTTTACTCTGTGTCCTATTTATTTCATATATACCATCTTATGTACTGTGCCATCACAGTATGT-----------------------------GTATATCGTGCATTAATGGCGTGCCCCATGCATATAAGCATGTACATATTATGCTTGGTCTTACATGAGGACTTACGTTCCGAAAGTTTGTTTCAGGCGTATAGTCTGTAAGCATGTATTTCACTTAGTCCGGGAGCTTAGTCACCAGGCCTCGAGAAACCAGCAATCCTTGCGAGTACGTGTACCTCTTCTCGCTCCGGGCCCATGAAGTGTGGGGGTTTCTATGCTGAAACTATACCTGGCATCTGGTTCTT…
2019-S012_RHO-N	EB1		H1	-------------------------------------------------ACTATTTTACTCTGTGTCCTATTTATTTCATATATACCATCTTATGTACTGTGCCATCACAGTATGT-----------------------------GTATATCGTGCATTAATGGCGTGCCCCATGCATATAAGCATGTACATATTATGCTTGGTCTTACATGAGGACTTACGTTCCGAAAGTTTGTTTCAGGCGTATAGTCTGTAAGCATGTATTTCACTTAGTCCGGGAGCTTAGTCACCAGGCCTCGAGAAACCAGCAATCCTTGCGAGTACGTGTACCTCTTCTCGCTCCGGGCCCATGAAGTGTGGGGGTTTCTATGCTGAAACTATACCTGGCATCTGGTTCTT…
2019-S075_RHO-N	EB9		H7	-------------------------------------------------ACTATTTTACCCCATGTCTTATTCATTTCATATATACCATCTTATGTACTGTACCATCGCAGTATGT-----------------------------GTATATCGTGCATTAATGGCGTGCCCCATGCATATAAGCATGTACATATTACGCTTGGTCTTACATAAGGACTTACGTTCCGAAAGCTTATTTCAGGCGTATGATCTGTAAGCATGTATTTCACTTAGTCCGGGAGCTTGATCACCAGGCCTCGAGAAACCAGCAACCCTTGCGAGTACGTGTACCTCTTCTCGCTCCGGGCCCATGGGATGTGGGGGTTTCTATGTTGAAACTATACCTGGCATCTGGTTCTT…
2019-S071_RHO-N	EB5		H8	-------------------------------------------------ACTATTTTACCCCATGTCTTATTCATTTCATATATACCATCTTATGTACTGTACCATCGCAGTATGT-----------------------------GTATATCGTGCATTAATGGCGTGCCCCATGCATATAAGCATGTACATATTACGCTTGGTCTTACATAAGGACTTACGTTCCGAAAGCTTATTTCAGGCGTATGGTCTGTAAGCATGTATTTCACTTAGTCCGGGAGCTTGATCACCAGGCCTCGAGAAACCAGCAACCCTTGCGAGTACGTGTACCTCTTCTCGCTCCGGGCCCATGGGATGTGGGGGTTTCTATGTTGAAACTATACCTGGCATCTGGTTCTT…
2019-S079_RHO-N	EB10		H3	-------------------------------------------------ACTATTTTACTCTGTGTCCTATTTATTTCATATATACCATCTTATGTACTGTGCCATCACAGTATGT-----------------------------GTATATCGTGCATTAATGGCGTGCCCCATGCATATAAGCATGTACATATTATGCTTGGCCTTACATGAGGACTTACGTTCCGAAAGTTTGTTTCAGGCGTATAGTCTGTAAGCATGTATTTCACTTAGTCCGGGAGCTTAGTCACCAGGCCTCGAGAAACCAGCAATCCTTGCGAGTACGTGTACCTCTTCTCGCTCCGGGCCCATGAAGTGTGGGGGTTTCTATGCTGAAACTATACCTGGCATCTGGTTCTT…
2019-S090_RHO-N	EB5		H8	-------------------------------------------------ACTATTTTACCCCATGTCTTATTCATTTCATATATACCATCTTATGTACTGTACCATCGCAGTATGT-----------------------------GTATATCGTGCATTAATGGCGTGCCCCATGCATATAAGCATGTACATATTACGCTTGGTCTTACATAAGGACTTACGTTCCGAAAGCTTATTTCAGGCGTATGGTCTGTAAGCATGTATTTCACTTAGTCCGGGAGCTTGATCACCAGGCCTCGAGAAACCAGCAACCCTTGCGAGTACGTGTACCTCTTCTCGCTCCGGGCCCATGGGATGTGGGGGTTTCTATGTTGAAACTATACCTGGCATCTGGTTCTT…
2019-S019_RHO-N	EB1		H1	-------------------------------------------------ACTATTTTACTCTGTGTCCTATTTATTTCATATATACCATCTTATGTACTGTGCCATCACAGTATGT-----------------------------GTATATCGTGCATTAATGGCGTGCCCCATGCATATAAGCATGTACATATTATGCTTGGTCTTACATGAGGACTTACGTTCCGAAAGTTTGTTTCAGGCGTATAGTCTGTAAGCATGTATTTCACTTAGTCCGGGAGCTTAGTCACCAGGCCTCGAGAAACCAGCAATCCTTGCGAGTACGTGTACCTCTTCTCGCTCCGGGCCCATGAAGTGTGGGGGTTTCTATGCTGAAACTATACCTGGCATCTGGTTCTT…
2019-S081_RHO-N	EB1		H1	-------------------------------------------------ACTATTTTACTCTGTGTCCTATTTATTTCATATATACCATCTTATGTACTGTGCCATCACAGTATGT-----------------------------GTATATCGTGCATTAATGGCGTGCCCCATGCATATAAGCATGTACATATTATGCTTGGTCTTACATGAGGACTTACGTTCCGAAAGTTTGTTTCAGGCGTATAGTCTGTAAGCATGTATTTCACTTAGTCCGGGAGCTTAGTCACCAGGCCTCGAGAAACCAGCAATCCTTGCGAGTACGTGTACCTCTTCTCGCTCCGGGCCCATGAAGTGTGGGGGTTTCTATGCTGAAACTATACCTGGCATCTGGTTCTT…
2019-S068_RHO-N	EB12		H1	-------------------------------------------------ACTATTTTACTCCGTGTCCTATTTATTTCATATATACCATCTTATGTACTGTGCCATCACAGTATGT-----------------------------GTATATCGTGCATTAATGGCGTGCCCCATGCATATAAGCATGTACATATTGTGCTTGGTCTTACATGGGGACTTACGTTCCGAAAGTTTGTTTCAGGCGTATAGTCTGTAAGCATGTATTTCACTTAGTCCGGGAGCTTAGTCACCAGGCCTCGAGAAACCAGCAATCCTTGCGAGTACGTGTACCTCTTCTCGCTCCGGGCCCATGAAGTGTGGGGGTTTCTATGTTGAAACTATACCTGGCATCTGGTTCTT…
KOS-145_SHAR	D1		H10	-------------------------------------------------ACTATTTTACTCCGTGTCCTATTTATTTCATATATACCATCTTATGTACTGTGCCATCACAGTATGT-----------------------------GTATATCGTGCATTAATGGCGTGCCCCATGCATATAAGCATGTACATATTGTGCTTGGTTTTACATGAGGACTTACGTTCCGAAAGTTTGTTTCAGGTGTATAGTCTGTAAGCATGTATTTCACTTAGTCCGGGAGCTTAGTCACCAGGCCTCGAGAAACCAGCAATCCTTGCGAGTACGTGTACCTCTTCTCGCTCCGGGCCCATGAAGTGTGGGGGTTTCTATGTTGAAACTATACCTGGCATCTGGTTCTT…
KOS-146_SHAR	D1		H10	-------------------------------------------------ACTATTTTACTCCGTGTCCTATTTATTTCATATATACCATCTTATGTACTGTGCCATCACAGTATGT-----------------------------GTATATCGTGCATTAATGGCGTGCCCCATGCATATAAGCATGTACATATTGTGCTTGGTTTTACATGAGGACTTACGTTCCGAAAGTTTGTTTCAGGTGTATAGTCTGTAAGCATGTATTTCACTTAGTCCGGGAGCTTAGTCACCAGGCCTCGAGAAACCAGCAATCCTTGCGAGTACGTGTACCTCTTCTCGCTCCGGGCCCATGAAGTGTGGGGGTTTCTATGTTGAAACTATACCTGGCATCTGGTTCTT…
KOS-152_SHAR	D1		H10	-------------------------------------------------ACTATTTTACTCCGTGTCCTATTTATTTCATATATACCATCTTATGTACTGTGCCATCACAGTATGT-----------------------------GTATATCGTGCATTAATGGCGTGCCCCATGCATATAAGCATGTACATATTGTGCTTGGTTTTACATGAGGACTTACGTTCCGAAAGTTTGTTTCAGGTGTATAGTCTGTAAGCATGTATTTCACTTAGTCCGGGAGCTTAGTCACCAGGCCTCGAGAAACCAGCAATCCTTGCGAGTACGTGTACCTCTTCTCGCTCCGGGCCCATGAAGTGTGGGGGTTTCTATGTTGAAACTATACCTGGCATCTGGTTCTT…
KOS-153_SHAR	D1		H10	-------------------------------------------------ACTATTTTACTCCGTGTCCTATTTATTTCATATATACCATCTTATGTACTGTGCCATCACAGTATGT-----------------------------GTATATCGTGCATTAATGGCGTGCCCCATGCATATAAGCATGTACATATTGTGCTTGGTTTTACATGAGGACTTACGTTCCGAAAGTTTGTTTCAGGTGTATAGTCTGTAAGCATGTATTTCACTTAGTCCGGGAGCTTAGTCACCAGGCCTCGAGAAACCAGCAATCCTTGCGAGTACGTGTACCTCTTCTCGCTCCGGGCCCATGAAGTGTGGGGGTTTCTATGTTGAAACTATACCTGGCATCTGGTTCTT…
KOS-154_SHAR	D1		H10	-------------------------------------------------ACTATTTTACTCCGTGTCCTATTTATTTCATATATACCATCTTATGTACTGTGCCATCACAGTATGT-----------------------------GTATATCGTGCATTAATGGCGTGCCCCATGCATATAAGCATGTACATATTGTGCTTGGTTTTACATGAGGACTTACGTTCCGAAAGTTTGTTTCAGGTGTATAGTCTGTAAGCATGTATTTCACTTAGTCCGGGAGCTTAGTCACCAGGCCTCGAGAAACCAGCAATCCTTGCGAGTACGTGTACCTCTTCTCGCTCCGGGCCCATGAAGTGTGGGGGTTTCTATGTTGAAACTATACCTGGCATCTGGTTCTT…
KOS-155_SHAR	D1		H10	-------------------------------------------------ACTATTTTACTCCGTGTCCTATTTATTTCATATATACCATCTTATGTACTGTGCCATCACAGTATGT-----------------------------GTATATCGTGCATTAATGGCGTGCCCCATGCATATAAGCATGTACATATTGTGCTTGGTTTTACATGAGGACTTACGTTCCGAAAGTTTGTTTCAGGTGTATAGTCTGTAAGCATGTATTTCACTTAGTCCGGGAGCTTAGTCACCAGGCCTCGAGAAACCAGCAATCCTTGCGAGTACGTGTACCTCTTCTCGCTCCGGGCCCATGAAGTGTGGGGGTTTCTATGTTGAAACTATACCTGGCATCTGGTTCTT…
SRB-S108_S-VLAH	EB1		H1	-------------------------------------------------ACTATTTTACTC-GTGTCCTATTTATTTCATATATACCATCTTATGTACTGTGCCATCACAGTATGT-----------------------------GTATATCGTGCATTAATGGCGTGCCCCATGCATATAAGCATGTACATATTATGCTTGGTCTTACATGAGGACTTACGTTCCGAAAGTTTGTTTCAGGCGTATAGTCTGTAAGCATGTATTTCACTTAGTCCGGGAGCTTAGTCACCAGGCCTCGAGAAACCAGCAATCCTTGCGAGTACGTGTACCTCTTCTCGCTCCGGGCCCATGAAGTGTGGGGGTTTCTATGCTGAAACTATACCTGGCATCTGGTTCTT…
KOS-149_S-VLAH	D2		H11	-------------------------------------------------ACTATTTTACTCCGTGTCCTATTTATTTCATATATACCATCCTATGTACTGTACCATCACAGTATGT-----------------------------GTATATCGTGCATTAATGGTGTGCCCCATGCATATAAGCATGTACATACTGTGCTTGGTCTTACATGAGGACTTACGTTTCGAAAGTTTATTTCAGGCGTATAGTCTGTAAGCATGTATTTCACTTAGTCCGGGAGCTTAGTCACCAGGCCTCGAGAAACCAGCAACCCTTGCGAGTACGTGTACCTCTTCTCGCTCCGGGCCCATGAAGTGTGGGGGTTTCTATGTTGAAACTATACCTGGCATCTGGTTCTT…
KOS-148_S-VLAH	D1		H10	-------------------------------------------------ACTATTTTACTCCGTGTCCTATTTATTTCATATATACCATCTTATGTACTGTGCCATCACAGTATGT-----------------------------GTATATCGTGCATTAATGGCGTGCCCCATGCATATAAGCATGTACATATTGTGCTTGGTTTTACATGAGGACTTACGTTCCGAAAGTTTGTTTCAGGTGTATAGTCTGTAAGCATGTATTTCACTTAGTCCGGGAGCTTAGTCACCAGGCCTCGAGAAACCAGCAATCCTTGCGAGTACGTGTACCTCTTCTCGCTCCGGGCCCATGAAGTGTGGGGGTTTCTATGTTGAAACTATACCTGGCATCTGGTTCTT…
SRB-S143_S-VLAH	D5		H12	-------------------------------------------------ACTATTTTACTCCGTGTCCTATTTATTTCATATATACCATCCTATGTACTGTACCATCACAGTATGT-----------------------------GTATATCGTGCATTAATGGTGTGCCCCATGCATATAAGCATGTACATACTGTGCTTGGTCTTACATGAGGACTTACGTTCCGAAAGTTTATTTCAGGCGTATAGTCTGTAAGCATGTATTTCACTTAGTCCGGGAGCTTAGTCACCAGGCCTCGAGAAACCAGCAACCCTTGCGAGTACGTGTACCTCTTCTCGCTCCGGGCCCATGAAGTGTGGGGGTTTCTATGTTGAAACTATACCTGGCATCTGGTTCTT…
SRB-B2_S-VLAH	D3		H13	-------------------------------------------------ACTATTTTACTCCGTGTCCTATTTATTTCATATATACCATCTTATGTACTGTGCCATCACAGTATGT-----------------------------GTATATCGTGCATTAATGGCGTGCCCCATGCATATAAGCATGTACATATTGTGCTTGGTTTTACATGAGGACTTACGTTCCGAAAGCTTGTTTCAGGTGTATAGTCTGTAAGCATGTATTTCACTTAGTCCGGGAGCTTAGTCACCAGGCCTCGAGAAACCAGCAATCCTTGCGAGTACGTGTACCTCTTCTCGCTCCGGGCCCATGAAGTGTGGGGGTTTCTATGTTGAAACTATACCTGGCATCTGGTTCTT…
SRB-B3_S-VLAH	D4		H14	-------------------------------------------------ACTATTTTACTCCGTGTCCTATTTATTTCATATATACCATCTTATGTACTGTGCCATCACAGTATGT-----------------------------GTATATCGTGCATTAATGGCGTGCCCCATGCATATAAGCATGTACATATTGTGCTTGGTTTTACATGAGGACTTACGTTCCGAAAGCTTGTTTCAGGCGTATAGTCTGTAAGCATGTATTTCACTTAGTCCGGGAGCTTAGTCACCAGGCCTCGAGAAACCAGCAATCCTTGCGAGTACGTGTACCTCTTCTCGCTCCGGGCCCATGAAGTGTGGGGGTTTCTATGTTGAAACTATACCTGGCATCTGGTTCTT…
SRB-B4_S-VLAH	D4		H14	-------------------------------------------------ACTATTTTACTCCGTGTCCTATTTATTTCATATATACCATCTTATGTACTGTGCCATCACAGTATGT-----------------------------GTATATCGTGCATTAATGGCGTGCCCCATGCATATAAGCATGTACATATTGTGCTTGGTTTTACATGAGGACTTACGTTCCGAAAGCTTGTTTCAGGCGTATAGTCTGTAAGCATGTATTTCACTTAGTCCGGGAGCTTAGTCACCAGGCCTCGAGAAACCAGCAATCCTTGCGAGTACGTGTACCTCTTCTCGCTCCGGGCCCATGAAGTGTGGGGGTTTCTATGTTGAAACTATACCTGGCATCTGGTTCTT…
SRB-B5_S-VLAH	D4		H14	-------------------------------------------------ACTATTTTACTCCGTGTCCTATTTATTTCATATATACCATCTTATGTACTGTGCCATCACAGTATGT-----------------------------GTATATCGTGCATTAATGGCGTGCCCCATGCATATAAGCATGTACATATTGTGCTTGGTTTTACATGAGGACTTACGTTCCGAAAGCTTGTTTCAGGCGTATAGTCTGTAAGCATGTATTTCACTTAGTCCGGGAGCTTAGTCACCAGGCCTCGAGAAACCAGCAATCCTTGCGAGTACGTGTACCTCTTCTCGCTCCGGGCCCATGAAGTGTGGGGGTTTCTATGTTGAAACTATACCTGGCATCTGGTTCTT…
SRB-B6_S-VLAH	D4		H14	-------------------------------------------------ACTATTTTACTCCGTGTCCTATTTATTTCATATATACCATCTTATGTACTGTGCCATCACAGTATGT-----------------------------GTATATCGTGCATTAATGGCGTGCCCCATGCATATAAGCATGTACATATTGTGCTTGGTTTTACATGAGGACTTACGTTCCGAAAGCTTGTTTCAGGCGTATAGTCTGTAAGCATGTATTTCACTTAGTCCGGGAGCTTAGTCACCAGGCCTCGAGAAACCAGCAATCCTTGCGAGTACGTGTACCTCTTCTCGCTCCGGGCCCATGAAGTGTGGGGGTTTCTATGTTGAAACTATACCTGGCATCTGGTTCTT…
SRB-B7_S-VLAH	D5		H12	-------------------------------------------------ACTATTTTACTCCGTGTCCTATTTATTTCATATATACCATCCTATGTACTGTACCATCACAGTATGT-----------------------------GTATATCGTGCATTAATGGTGTGCCCCATGCATATAAGCATGTACATACTGTGCTTGGTCTTACATGAGGACTTACGTTCCGAAAGTTTATTTCAGGCGTATAGTCTGTAAGCATGTATTTCACTTAGTCCGGGAGCTTAGTCACCAGGCCTCGAGAAACCAGCAACCCTTGCGAGTACGTGTACCTCTTCTCGCTCCGGGCCCATGAAGTGTGGGGGTTTCTATGTTGAAACTATACCTGGCATCTGGTTCTT…
SRB-B8_S-VLAH	D4		H14	-------------------------------------------------ACTATTTTACTCCGTGTCCTATTTATTTCATATATACCATCTTATGTACTGTGCCATCACAGTATGT-----------------------------GTATATCGTGCATTAATGGCGTGCCCCATGCATATAAGCATGTACATATTGTGCTTGGTTTTACATGAGGACTTACGTTCCGAAAGCTTGTTTCAGGCGTATAGTCTGTAAGCATGTATTTCACTTAGTCCGGGAGCTTAGTCACCAGGCCTCGAGAAACCAGCAATCCTTGCGAGTACGTGTACCTCTTCTCGCTCCGGGCCCATGAAGTGTGGGGGTTTCTATGTTGAAACTATACCTGGCATCTGGTTCTT…
SRB-B10_S-VLAH	D1		H10	-------------------------------------------------ACTATTTTACTCCGTGTCCTATTTATTTCATATATACCATCTTATGTACTGTGCCATCACAGTATGT-----------------------------GTATATCGTGCATTAATGGCGTGCCCCATGCATATAAGCATGTACATATTGTGCTTGGTTTTACATGAGGACTTACGTTCCGAAAGTTTGTTTCAGGTGTATAGTCTGTAAGCATGTATTTCACTTAGTCCGGGAGCTTAGTCACCAGGCCTCGAGAAACCAGCAATCCTTGCGAGTACGTGTACCTCTTCTCGCTCCGGGCCCATGAAGTGTGGGGGTTTCTATGTTGAAACTATACCTGGCATCTGGTTCTT…
SRB-S88_S-VLAH	D5		H12	-------------------------------------------------ACTATTTTACTCCGTGTCCTATTTATTTCATATATACCATCCTATGTACTGTACCATCACAGTATGT-----------------------------GTATATCGTGCATTAATGGTGTGCCCCATGCATATAAGCATGTACATACTGTGCTTGGTCTTACATGAGGACTTACGTTCCGAAAGTTTATTTCAGGCGTATAGTCTGTAAGCATGTATTTCACTTAGTCCGGGAGCTTAGTCACCAGGCCTCGAGAAACCAGCAACCCTTGCGAGTACGTGTACCTCTTCTCGCTCCGGGCCCATGAAGTGTGGGGGTTTCTATGTTGAAACTATACCTGGCATCTGGTTCTT…
SRB-S98_S-VLAH	D4		H14	-------------------------------------------------ACTATTTTACTCCGTGTCCTATTTATTTCATATATACCATCTTATGTACTGTGCCATCACAGTATGT-----------------------------GTATATCGTGCATTAATGGCGTGCCCCATGCATATAAGCATGTACATATTGTGCTTGGTTTTACATGAGGACTTACGTTCCGAAAGCTTGTTTCAGGCGTATAGTCTGTAAGCATGTATTTCACTTAGTCCGGGAGCTTAGTCACCAGGCCTCGAGAAACCAGCAATCCTTGCGAGTACGTGTACCTCTTCTCGCTCCGGGCCCATGAAGTGTGGGGGTTTCTATGTTGAAACTATACCTGGCATCTGGTTCTT…
SRB-S91_S-VLAH	D4		H14	-------------------------------------------------ACTATTTTACTCCGTGTCCTATTTATTTCATATATACCATCTTATGTACTGTGCCATCACAGTATGT-----------------------------GTATATCGTGCATTAATGGCGTGCCCCATGCATATAAGCATGTACATATTGTGCTTGGTTTTACATGAGGACTTACGTTCCGAAAGCTTGTTTCAGGCGTATAGTCTGTAAGCATGTATTTCACTTAGTCCGGGAGCTTAGTCACCAGGCCTCGAGAAACCAGCAATCCTTGCGAGTACGTGTACCTCTTCTCGCTCCGGGCCCATGAAGTGTGGGGGTTTCTATGTTGAAACTATACCTGGCATCTGGTTCTT…
SRB-S103_S-VLAH	D4		H14	-------------------------------------------------ACTATTTTACTCCGTGTCCTATTTATTTCATATATACCATCTTATGTACTGTGCCATCACAGTATGT-----------------------------GTATATCGTGCATTAATGGCGTGCCCCATGCATATAAGCATGTACATATTGTGCTTGGTTTTACATGAGGACTTACGTTCCGAAAGCTTGTTTCAGGCGTATAGTCTGTAAGCATGTATTTCACTTAGTCCGGGAGCTTAGTCACCAGGCCTCGAGAAACCAGCAATCCTTGCGAGTACGTGTACCTCTTCTCGCTCCGGGCCCATGAAGTGTGGGGGTTTCTATGTTGAAACTATACCTGGCATCTGGTTCTT…
SRB-S139_S-VLAH	D4		H14	-------------------------------------------------ACTATTTTACTCCGTGTCCTATTTATTTCATATATACCATCTTATGTACTGTGCCATCACAGTATGT-----------------------------GTATATCGTGCATTAATGGCGTGCCCCATGCATATAAGCATGTACATATTGTGCTTGGTTTTACATGAGGACTTACGTTCCGAAAGCTTGTTTCAGGCGTATAGTCTGTAAGCATGTATTTCACTTAGTCCGGGAGCTTAGTCACCAGGCCTCGAGAAACCAGCAATCCTTGCGAGTACGTGTACCTCTTCTCGCTCCGGGCCCATGAAGTGTGGGGGTTTCTATGTTGAAACTATACCTGGCATCTGGTTCTT…
Ursus arctos mitochondrial partial D-loop, isolate UarBac03.		Bidon et al. 2014	H7	-----------------------------ACTATTCCCTGGTACATACTACTATTTTACCCCATGTCTTATTCATTTCATATATACCATCTTATGTACTGTACCATCGCAGTATGTCCTCGAATACCTTTTTTTTCCCCCCCTATGTATATCGTGCATTAATGGCGTGCCCCATGCATATAAGCATGTACATATTACGCTTGGTCTTACATAAGGACTTACGTTCCGAAAGCTTATTTCAGGCGTATGATCTGTAAGCATGTATTTCACTTAGTCCGGGAGCTTGATCACCAGGCCTCGAGAAACCAGCAACCCTTGCGAGTACGTGTACCTCTTCTCGCTCCGGGCCCATGGGATGTGGGGGTTTCTATGTTGAAACTATACCTGGCATCTGGTTCTT…
Ursus arctos mitochondrial partial D-loop, isolate UarBac04.		Bidon et al. 2014	H7	-----------------------------ACTATTCCCTGGTACATACTACTATTTTACCCCATGTCTTATTCATTTCATATATACCATCTTATGTACTGTACCATCGCAGTATGTCCTCGAATACCTTTTTTTTCCCCCCCTATGTATATCGTGCATTAATGGCGTGCCCCATGCATATAAGCATGTACATATTACGCTTGGTCTTACATAAGGACTTACGTTCCGAAAGCTTATTTCAGGCGTATGATCTGTAAGCATGTATTTCACTTAGTCCGGGAGCTTGATCACCAGGCCTCGAGAAACCAGCAACCCTTGCGAGTACGTGTACCTCTTCTCGCTCCGGGCCCATGGGATGTGGGGGTTTCTATGTTGAAACTATACCTGGCATCTGGTTCTT…
Ursus arctos mitochondrial partial D-loop, isolate UarBac05.		Bidon et al. 2014	H7	-----------------------------ACTATTCCCTGGTACATACTACTATTTTACCCCATGTCTTATTCATTTCATATATACCATCTTATGTACTGTACCATCGCAGTATGTCCTCGAATACCTTTTTTTTCCCCCCCTATGTATATCGTGCATTAATGGCGTGCCCCATGCATATAAGCATGTACATATTACGCTTGGTCTTACATAAGGACTTACGTTCCGAAAGCTTATTTCAGGCGTATGATCTGTAAGCATGTATTTCACTTAGTCCGGGAGCTTGATCACCAGGCCTCGAGAAACCAGCAACCCTTGCGAGTACGTGTACCTCTTCTCGCTCCGGGCCCATGGGATGTGGGGGTTTCTATGTTGAAACTATACCTGGCATCTGGTTCTT…
Ursus arctos mitochondrial partial D-loop, isolate UarBra1.		Bidon et al. 2014	H8	-----------------------------ACTATTCCCTGGTACATACTACTATTTTACCCCATGTCTTATTCATTTCATATATACCATCTTATGTACTGTACCATCGCAGTATGTCCTCGAATACCTTTT----CCCCCCCTATGTATATCGTGCATTAATGGCGTGCCCCATGCATATAAGCATGTACATATTACGCTTGGTCTTACATAAGGACTTACGTTCCGAAAGCTTATTTCAGGCGTATGGTCTGTAAGCATGTATTTCACTTAGTCCGGGAGCTTGATCACCAGGCCTCGAGAAACCAGCAACCCTTGCGAGTACGTGTACCTCTTCTCGCTCCGGGCCCATGGGATGTGGGGGTTTCTATGTTGAAACTATACCTGGCATCTGGTTCTT…
Ursus arctos mitochondrial partial D-loop, isolate UarBra2.		Bidon et al. 2014	H1	-----------------------------ACTATTCCCTGGTACATACTACTATTTTACTCCGTGTCCTATTTATTTCATATATACCATCTTATGTACTGTGCCATCACAGTATGTCCTCGAATACTTTT-----CCCCCCCTATGTATATCGTGCATTAATGGCGTGCCCCATGCATATAAGCATGTACATATTGTGCTTGGTCTTACATGGGGACTTACGTTCCGAAAGTTTGTTTCAGGCGTATAGTCTGTAAGCATGTATTTCACTTAGTCCGGGAGCTTAGTCACCAGGCCTCGAGAAACCAGCAATCCTTGCGAGTACGTGTACCTCTTCTCGCTCCGGGCCCATGAAGTGTGGGGGTTTCTATGTTGAAACTATACCTGGCATCTGGTTCTT…
Ursus arctos mitochondrial partial D-loop, isolate UarKar4.		Bidon et al. 2014	H1	-----------------------------ACTATTCCCTGGTACATACTACTATTTTACTCCGTGTCCTATTTATTTCATATATACCATCTTATGTACTGTGCCATCACAGTATGTCCTCGAATACTTTT-----CCCCCCCTATGTATATCGTGCATTAATGGCGTGCCCCATGCATATAAGCATGTACATATTGTGCTTGGTCTTACATGGGGACTTACGTTCCGAAAGTTTGTTTCAGGCGTATAGTCTGTAAGCATGTATTTCACTTAGTCCGGGAGCTTAGTCACCAGGCCTCGAGAAACCAGCAATCCTTGCGAGTACGTGTACCTCTTCTCGCTCCGGGCCCATGAAGTGTGGGGGTTTCTATGTTGAAACTATACCTGGCATCTGGTTCTT…
Ursus arctos mitochondrial partial D-loop, isolate UarKar7.		Bidon et al. 2014	H1	-----------------------------ACTATTCCCTGGTACATACTACTATTTTACTCCGTGTCCTATTTATTTCATATATACCATCTTATGTACTGTGCCATCACAGTATGTCCTCGAATACTTTT-----CCCCCCCTATGTATATCGTGCATTAATGGCGTGCCCCATGCATATAAGCATGTACATATT-TGCTTGGTCTTACATG-GGACTTACGTTCCGAAAGTTTGTTTCAGGCGTATAGTCTGTAAGCATGTATTTCACTTAGTCCGGGAGCTTAGTCACCAGGCCTCGAGAAACCAGCAATCCTTGCGAGTACGTGTACCTCTTCTCGCTCCGGGCCCATGAAGTGTGGGGGTTTCTATGTTGAAACTATACCTGGCATCTGGTTCTT…
Ursus arctos mitochondrial partial D-loop, isolate UarNea1.		Bidon et al. 2014	H1	-----------------------------ACTATTCCCTGGTACATACTACTATTTTACTCCGTGTCCTATTTATTTCATATATACCATCTTATGTACTGTGCCATCACAGTATGTCCTCGAATACTTTT-----CCCCCCCTATGTATATCGTGCATTAATGGCGTGCCCCATGCATATAAGCATGTACATATTATGCTTGGTCTTACATGAGGACTTACGTTCCGAAAGTTTGTTTCAGGCGTATAGTCTGTAAGCATGTATTTCACTTAGTCCGGGAGCTTAGTCACCAGGCCTCGAGAAACCAGCAATCCTTGCGAGTACGTGTACCTCTTCTCGCTCCGGGCCCATGAAGTGTGGGGGTTTCTATGTTGAAACTATACCTGGCATCTGGTTCTT…
Ursus arctos mitochondrial partial D-loop, isolate Uar066.		Hailer et al. 2012	H8	---------AAAGCTAATGTTCTATTTAAACTATTCCCTGGTACATACTACTATTTTACCCCATGTCTTATTCATTTCATATATACCATCTTATGTACTGTACCATCGCAGTATGTCCTCGAATACCTTTTTTTTCCCCCCCTATGTATATCGTGCATTAATGGCGTGCCCCATGCATATAAGCATGTACATATTACGCTTGGTCTTACATAAGGACTTACGTTCCGAAAGCTTATTTCAGGCGTATGGTCTGTAAGCATGTATTTCACTTAGTCCGGGAGCTTGATCACCAGGCCTCGAGAAACCAGCAACCCTTGCGAGTACGTGTACCTCTTCTCGCTCCGGGCCCATGGGATGTGGGGGTTTCTATGTTGAAACTATACCTGGCATCTGGTTCTT…
Ursus arctos mitochondrial partial D-loop, isolate UarBac02.		Hailer et al. 2012	H7	---------AAAGCTAATGTTCTATTTAAACTATTCCCTGGTACATACTACTATTTTACCCCATGTCTTATTCATTTCATATATACCATCTTATGTACTGTACCATCGCAGTATGTCCTCGAATACCTTTTTTTTCCCCCCCTATGTATATCGTGCATTAATGGCGTGCCCCATGCATATAAGCATGTACATATTACGCTTGGTCTTACATAAGGACTTACGTTCCGAAAGCTTATTTCAGGCGTATGATCTGTAAGCATGTATTTCACTTAGTCCGGGAGCTTGATCACCAGGCCTCGAGAAACCAGCAACCCTTGCGAGTACGTGTACCTCTTCTCGCTCCGGGCCCATGGGATGTGGGGGTTTCTATGTTGAAACTATACCTGGCATCTGGTTCTT…
Ursus arctos mitochondrial partial D-loop, isolate Uar1254.		Hailer et al. 2012	H24	---------AAAGCTAATGTTCTATTTAAACTATTCC-TGGTACATACTATTATTTTACTCCATGTCTTATTCATTTCATATATACCATCTTATGTACTGTATCATCGCAGTATGTCCTCGAATACTTTTTTTTTCCCCCCCTATGTACGTCGTGCATTAATGGCGTGCCCCATGCATATAAGCATGTACATATTACGCTTGGCCTTACATAAGGACTTACGTTCCGAAAGCTTATTTCAGGTGTATGGTCTGTAAGCATGTATTTCACTTAGTCCGGGAGCTTGATCACCAGGCCTCGAGAAACCAGCAATCCTTGCGAGTACGTGTACCTCTTCTCGCTCCGGGCCCATGGAATGTGGGGGTTTCTATGCTGAAACTATATCTGGCATCTGGTTCTT…
Ursus arctos mitochondrial partial D-loop, isolate Uar273.		Hailer et al. 2012	H8	---------AAAGCTAATGTTCTATTTAAACTATTCCCTGGTACATACTACTATTTTACCCCATGTCTTATTCATTTCATATATACCATCTTATGTACTGTACCATCGCAGTATGTCCTCGAATACCTTTT----CCCCCCCTATGTATATCGTGCATTAATGGCGTGCCCCATGCATATAAGCATGTACATATTACGCTTGGTCTTACATAAGGACTTACGTTCCGAAAGCTTATTTCAGGCGTATGGTCTGTAAGCATGTATTTCACTTAGTCCGGGAGCTTGATCACCAGGCCTCGAGAAACCAGCAACCCTTGCGAGTACGTGTACCTCTTCTCGCTCCGGGCCCATGGGATGTGGGGGTTTCTATGTTGAAACTATACCTGGCATCTGGTTCTT…
Ursus arctos mitochondrial partial D-loop, isolate UarBT18.		Hailer et al. 2012	H25	---------AAAGCTAATGTTCTATTTAAACTATTCCCTGGTACATACTACTATTTTACCCCATGTCTTATTCATTTCATATATACCATCTTATGTACTGTACCATCGCAGTATGTCCTCGAATACCTTTT----CCCCCCCTATGTATATCGTGCATTAATGGCGTGCCCCATGCATATAAGCATGTACATATTGCGCTTGGTCTTACATAAGGACTTACGTTCCGAAAGCTTATTTCAAGCGTATGGTCTGTAAGCATGTATTTCACTTAGTCCGGGAGCTTGATCACCAGGCCTCGAGAAACCAGCAACCCTTGCGAGTACGTGTACCTCTTCTCGCTCCGGGCCCATGGGGTGTGGGGGTTTCTATGTTGAAACTATACCTGGCATCTGGTTCTT…
Ursus arctos mitochondrial partial D-loop, isolate UarBT39.		Hailer et al. 2012	H25	---------AAAGCTAATGTTCTATTTAAACTATTCCCTGGTACATACTACTATTTTACCCCATGTCTTATTCATTTCATATATACCATCTTATGTACTGTACCATCGCAGTATGTCCTCGAATACCTTTT----CCCCCCCTATGTATATCGTGCATTAATGGCGTGCCCCATGCATATAAGCATGTACATATTGCGCTTGGTCTTACATAAGGACTTACGTTCCGAAAGCTTATTTCAAGCGTATGGTCTGTAAGCATGTATTTCACTTAGTCCGGGAGCTTGATCACCAGGCCTCGAGAAACCAGCAACCCTTGCGAGTACGTGTACCTCTTCTCGCTCCGGGCCCATGGGGTGTGGGGGTTTCTATGTTGAAACTATACCTGGCATCTGGTTCTT…
Ursus arctos mitochondrial partial D-loop, isolate UarBac01.		Hailer et al. 2012	H4	---------AAAGCTAATGTTCTATTTAAACTATTCCCTGGTACATACTACTATTTTACCCCATGTCTTATTCATTTCATATATACCATCTTATGTACTGTACCATCGCAGTATGTCCTCGAATACCTTTT----CCCCCCCTATGTATATCGTGCATTAATGGCGTGCCCCATGCATATAAGCATGTACATATTACGCTTGGTCTTACATAAGGACTTACGTTCCGAAAGCTTATTTCAGGTGTATGGTCTGTAAGCATGTATTTCACTTAGTCCGGGAGCTTGATCACCAGGCCTCGAGAAACCAGCAACCCTTGCGAGTACGTGTACCTCTTCTCGCTCCGGGCCCATGGGATGTGGGGGTTTCTATGTTGAAACTATACCTGGCATCTGGTTCTT…
Ursus arctos mitochondrial partial D-loop, isolate UarC68.		Hailer et al. 2012	H8	---------AAAGCTAATGTTCTATTTAAACTATTCCCTGGTACATACTACTATTTTACCCCATGTCTTATTCATTTCATATATACCATCTTATGTACTGTGCCATCGCAGTATGTCCTCGAATACCTTTT----CCCCCCCTATGTATATCGTGCATTAATGGCGTGCCCCATGCATATAAGCATGTACATATTACGCTTGGTCTTACATAAGGACTTACGTTCCGAAAGCTTATTTCAGGCGTATGGTCTGTAAGCATGTATTTCACTTAGTCCGGGAGCTTGATCACCAGGCCTCGAGAAACCAGCAACCCTTGCGAGTACGTGTACCTCTTCTCGCTCCGGGCCCATGGGATGTGGGGGTTTCTATGTTGAAACTATACCTGGCATCTGGTTCTT…
Ursus arctos mitochondrial partial D-loop, isolate UarF148.		Hailer et al. 2012	H25	---------AAAGCTAATGTTCTATTTAAACTATTCCCTGGTACATACTACTATTTTACCCCATGTCTTATTCATTTCATATATACCATCTTATGTACTGTACCATCGCAGTATGTCCTCGAATACCTTTT----CCCCCCCTATGTATATCGTGCATTAATGGCGTGCCCCATGCATATAAGCATGTACATATTGCGCTTGGTCTTACATAAGGACTTACGTTCCGAAAGCTTATTTCAAGCGTATGGTCTGTAAGCATGTATTTCACTTAGTCCGGGAGCTTGATCACCAGGCCTCGAGAAACCAGCAACCCTTGCGAGTACGTGTACCTCTTCTCGCTCCGGGCCCATGGGGTGTGGGGGTTTCTATGTTGAAACTATACCTGGCATCTGGTTCTT…
Ursus arctos mitochondrial partial D-loop, isolate UarM405118.		Hailer et al. 2012	H25	---------AAAGCTAATGTTCTATTTAAACTATTCCCTGGTACATACTACTATTTTACCCCATGTCTTATTCATTTCATATATACCATCTTATGTACTGTACCATCGCAGTATGTCCTCGAATACCTTTT----CCCCCCCTATGTATATCGTGCATTAATGGCGTGCCCCATGCATATAAGCATGTACATATTGCGCTTGGTCTTACATAAGGACTTACGTTCCGAAAGCTTATTTCAAGCGTATGGTCTGTAAGCATGTATTTCACTTAGTCCGGGAGCTTGATCACCAGGCCTCGAGAAACCAGCAACCCTTGCGAGTACGTGTACCTCTTCTCGCTCCGGGCCCATGGGGTGTGGGGGTTTCTATGTTGAAACTATACCTGGCATCTGGTTCTT…
Ursus arctos mitochondrial partial D-loop, isolate Uar001.		Hailer et al. 2012	H2	---------AAAGCTAATGTTCTATTTAAACTATTCCCTGGCACATACTACTATTTTACTCTGTGTCCTATTTATTTCATATATACCATCTTATGTACTGTGCCATCACAGTATGTCCTCGAATACTTTT-----CCCCCCCTATGTATATCGTGCATTAATGGCGTGCCCCATGCATATAAGCATGTACATATTGTGCTTGGTTTTACATGAGGACTTACGTTCCGAAAGTTTGTTTCGGGTGTATAGTCTGTAAGCATGTATTTCACTTAGTCCGGGAGCTTAGTCACCAGGCCTCGAGAAACCAGCAATCCTTGCGAGTACGTGTACCTCTTCTCGCTCCGGGCCCATGAAGTGTGGGGGTTTCTATGTTGAAACTATACCTGGCATCTGGTTCTT…
Ursus arctos mitochondrial partial D-loop, isolate Uar004.		Hailer et al. 2012	H1	---------AAAGCTAATGTTCTATTTAAACTATTCCCTGGTACATACTACTATTTTACTCCGTGTCCTATTTATTTCATATATACCATCTTATGTACTGTGCCATCACAGTATGTCCTCGAATACTTTT-----CCCCCCCTATGTATATCGTGCATTAATGGCGTGCCCCATGCATATAAGCATGTACATATTATGCTTGGTCTTACATGAGGACTTACGTTCCGAAAGTTTGTTTCAGGCGTATAGTCTGTAAGCATGTATTTCACTTAGTCCGGGAGCTTAGTCACCAGGCCTCGAGAAACCAGCAATCCTTGCGAGTACGTGTACCTCTTCTCGCTCCGGGCCCATGAAGTGTGGGGGTTTCTATGTTGAAACTATACCTGGCATCTGGTTCTT…
Ursus arctos mitochondrial partial D-loop, isolate Uar30952.		Hailer et al. 2012	H20	---------AAAGCTAATGTTCTATTTAAACTATTCCCTGGTACATACTATTATTTTACTCCATGTCTTATTCATTTCATATATACCATCTTATGTACTGTATCATCGCAGTATGTCCTCGAATACT-----TTTCCCCCCCTATGTACGTCGTGCATTAATGGCGTGCCCCATGCATATAAGCATGTACATATTACGCTTGGCCTTACATAAGGACTTACGTTCCGAAAGCTTATTTCAGGTGTATGGTCTGTAAGCATGTATTTCACTTAGTCCGGGAGCTTAATCACCAGGCCTCGAGAAACCAGCAATCCTTGCGAGTACGTGTACCTCTTCTCGCTCCGGGCCCATGGAATGTGGGGGTTTCTATGCTGAAACTATATCTGGCATCTGGTTCTT…
Ursus arctos mitochondrial partial D-loop, isolate UarCar02.		Hailer et al. 2012	H1	---------AAAGCTAATGTTCTATTTAAACTATTCCCTGGTACATACTACTATTTTACTCCGTGTCCTATTTATTTCATATATACCATCTTATGTACTGTGCCATCACAGTATGTCCTCGAATACTTTT-----CCCCCCCCATGTATATCGTGCATTAATGGCGTGCCCCATGCATATAAGCATGTACATATTGTGCTTGGTCTTACATGGGGACTTACGTTCCGAAAGTTTGTTTCAGGCGTATAGTCTGTAAGCATGTATTTCACTTAGTCCGGGAGCTTAGTCACCAGGCCTCGAGAAACCAGCAATCCTTGCGAGTACGTGTACCTCTTCTCGCTCCGGGCCCATGAAGTGTGGGGGTTTCTATGTTGAAACTATACCTGGCATCTGGTTCTT…
Ursus arctos mitochondrial partial D-loop, isolate Uar76924.		Hailer et al. 2012	H8	---------AAAGCTAATGTTCTATTTAAACTATTCC-TGGTACATACTACTATTTTACCCCATGTCTTATTCATTTCATATATACCATCTTATGTACTGTACCATCGCAGTATGTCCTCGAATACCTTTC-----CCCCCCTATGTATATCGTGCATTAATGGCGTGCCCCATGCATATAAGCATGTACATATTACGCTTGGTCTTACATAAGGACTTACGTTCCGAAAGCTTATTTCAGGCGTATGGTCTGTAAGCATGTATTTCACTTAGTCCGGGAGCTTGATCACCAGGCCTCGAGAAACCAGCAACCCTTGCGAGTACGTGTACCTCTTCTCGCTCCGGGCCCATGGGATGTGGGGGTTTCTATGTTGAAACTATACCTGGCATCTGGTTCTT…
Ursus arctos mitochondrial partial D-loop, isolate UarA9105.		Hailer et al. 2012	H16	---------AAAGCTAATGTTCTATTTAAACTATTCC-TGGTACATACTACTATTTTACTCCACGTCCTATTCATTTCATATATACCATCCTATGTACTGTACCATCACAGTATGTCCTCGAATACTTTT-----CCCCCCCTATGTATATCGTGCATTAATGGCGTGCCCCATGCATATAAGCATGTACATACTGTGCTTGATCTTGCATGAGGACCTACGTTCTGAAAGTTTATTTCAGGCGTATAGTCTGCAAGCATGTATTTCACTTAGTCCGGGAGCTTAGTCACCAGGCCTCGAGAAACCAGCAATCCTTGCGAGTACGTGTACCTCTTCTCGCTCCGGGCCCATGAAGTGTGGGGGTTTCTATGTTGAAACTATACCTGGCATCTGGTTCTT…
Ursus arctos mitochondrial partial D-loop, isolate UarA9106.		Hailer et al. 2012	H16	---------AAAGCTAATGTTCTATTTAAACTATTCC-TGGTACATACTACTATTTTACTCCACGTCCTATTCATTTCATATATACCATCCTATGTACTGTACCATCACAGTATGTCCTCGAATACTTTT-----CCCCCCCTATGTATATCGTGCATTAATGGCGTGCCCCATGCATATAAGCATGTACATACTGTGCTTGATCTTGCATGAGGACCTACGTTCTGAAAGTTTATTTCAGGCGTATAGTCTGCAAGCATGTATTTCACTTAGTCCGGGAGCTTAGTCACCAGGCCTCGAGAAACCAGCAATCCTTGCGAGTACGTGTACCTCTTCTCGCTCCGGGCCCATGAAGTGTGGGGGTTTCTATGTTGAAACTATACCTGGCATCTGGTTCTT…
Ursus arctos mitochondrial partial D-loop, isolate UarCar01.		Hailer et al. 2012	H1	---------AAAGCTAATGTTCTATTTAAACTATTCCCTGGTACATACTACTATTTTACTCCGTGTCCTATTTATTTCATATATACCATCTTATGTACTGTGCCATCACAGTATGTCCTCGAATACTTT------CCCCCCCTATGTATATCGTGCATTAATGGCGTGCCCCATGCATATAAGCATGTACATATTATGCTTGGTCTTACATGAGGACTTACGTTCCGAAAGTTTGTTTCAGGCGTATAGTCTGTAAGCATGTATTTCACTTAGTCCGGGAGCTTAGTCACCAGGCCTCGAGAAACCAGCAATCCTTGCGAGTACGTGTACCTCTTCTCGCTCCGGGCCCATGAAGTGTGGGGGTTTCTATGTTGAAACTATACCTGGCATCTGGTTCTT…
Ursus arctos haplotype H2 tRNA-Pro gene and D-loop, partial		Matosiuk et al. 2017	H8	------------------------------CTATTCCCTGGTACATACTACTATTTTACCCCATGTCTTATTCATTTCATATATACCATCTTATGTACTGTACCATCGCAGTATGTCCTCGAATACCTTTTTT--CCCCCCCTATGTATATCGTGCATTAATGGCGTGCCCCATGCATATAAGCATGTACATATTACGCTTGGTCTTACATAAGGACTTACGTTCCGAAAGCTTATTTCAGGCGTATGGTCTGTAAGCATGTATTTCACTTAGTCCGGGAGCTTGATCACCAGGCCTCGAGAAACCAGCAACCCTTGCGAGTACGTGTACCTCTTCTCGCTCCGGGCCCATGGGATGTGGGGGTTTCTATGTTGAAACTATACCTGGCATCTGGTTCTT…
Ursus arctos haplotype H3 tRNA-Pro gene and D-loop, partial		Matosiuk et al. 2017	H8	------------------------------CTATTCCCTGGTACATACTACTATTTTACCCCATGTCTTATTCATTTCATATATACCATCTTATGTACTGTACCATCGCAGTATGTCCTCGAATACCTTTTT---CCCCCCCTATGTATATCGTGCATTAATGGCGTGCCCCATGCATATAAGCATGTACATATTGCGCTTGGTCTTACATAAGGACTTACGTTCCGAAAGCTTATTTCAGGCGTATGGTCTGTAAGCATGTATTTCACTTAGTCCGGGAGCTTGATCACCAGGCCTCGAGAAACCAGCAACCCTTGCGAGTACGTGTACCTCTTCTCGCTCCGGGCCCATGGGATGTGGGGGTTTCTATGTTGAAACTATACCTGGCATCTGGTTCTT…
Ursus arctos haplotype H1 tRNA-Pro gene and D-loop, partial		Matosiuk et al. 2017	H8	------------------------------CTATTCCCTGGTACATACTACTATTTTACCCCATGTCTTATTCATTTCATATATACCATCTTATGTACTGTACCATCGCAGTATGTCCTCGAATACCTTTT----CCCCCCCTATGTATATCGTGCATTAATGGCGTGCCCCATGCATATAAGCATGTACATATTACGCTTGGTCTTACATAAGGACTTACGTTCCGAAAGCTTATTTCAGGCGTATGGTCTGTAAGCATGTATTTCACTTAGTCCGGGAGCTTGATCACCAGGCCTCGAGAAACCAGCAACCCTTGCGAGTACGTGTACCTCTTCTCGCTCCGGGCCCATGGGATGTGGGGGTTTCTATGTTGAAACTATACCTGGCATCTGGTTCTT…
Ursus arctos haplotype H4 tRNA-Pro gene and D-loop, partial		Matosiuk et al. 2017	H8	------------------------------CTATTCCCTGGTACATACTACTATTTTACCCCATGTCTTATTCATTTCATATATACCATCTTATGTACTGTACCATCGCAGTATGTCCTCGAATACCTTTT----CCCCCCCTATGTATATCGTGCATTAATGGCGTGCCCCATGCATATAAGCATGTACATATTACGCTTGGTCTTACATAAGGACTTACGTTCCGAAAGCTTATTTCAGGCGTATGGTCTGTAAGCATGTATTTCACTTAGTCCGGGAGCTTGATCACCAGGCCTCGAGAAACCAGCAACCCTTGCGAGTACGTGTACCTCTTCTCGCTCCGGGCCCATGGGATGTGGGGGTTTCTATGTTGAAACTATACCTGGCATCTGGTTCTT…
Ursus arctos haplotype H8 tRNA-Pro gene and D-loop, partial		Matosiuk et al. 2017	H26	------------------------------CTATTCCCTGGTACATACTACTATTTTACTCCGTGTCCTATTTATTTCATATATACCATCTTATGTACTGTGCCATCACAGTATGTCCTCGAATACTTTTT----CCCCCCCTATGTATATCGTGCATTAATGGCGTGCCCCATGCATATAAGCATGTACATACTGTGCTTGGTCTTACATGGGGACTTACGTTCCGAAAGTTTGTTTCAGGCGTATAGTCTGTAAGCATGTATTTCACTTAGTCCGGGAGCTTAGTCACCAGGCCTCGAGAAACCAGCAATCCTTGCGAGTACGTGTACCTCTTCTCGCTCCGGGCCCATGAAGTGTGGGGGTTTCTATGTTGAAACTATACCTGGCATCTGGTTCTT…
Ursus arctos haplotype H5 tRNA-Pro gene and D-loop, partial		Matosiuk et al. 2017	H10	------------------------------CTATTCCCTGGTACATACTACTATTTTACTCCGTGTCCTATTTATTTCATATATACCATCTTATGTACTGTGCCATCACAGTATGTCCTCGAATACTTTT-----CCCCCCCTATGTATATCGTGCATTAATGGCGTGCCCCATGCATATAAGCATGTACATATTGTGCTTGGTTTTACATGAGGACTTACGTTCCGAAAGTTTGTTTCAGGTGTATAGTCTGTAAGCATGTATTTCACTTAGTCCGGGAGCTTAGTCACCAGGCCTCGAGAAACCAGCAATCCTTGCGAGTACGTGTACCTCTTCTCGCTCCGGGCCCATGAAGTGTGGGGGTTTCTATGTTGAAACTATACCTGGCATCTGGTTCTT…
Ursus arctos haplotype H6 tRNA-Pro gene and D-loop, partial		Matosiuk et al. 2017	H1	------------------------------CTATTCCCTGGTACATACTACTATTTTACTCCGTGTCCTATTTATTTCATATATACCATCTTATGTACTGTGCCATCACAGTATGTCCTCGAATACTTTT-----CCCCCCCTATGTATATCGTGCATTAATGGCGTGCCCCATGCATATAAGCATGTACATATTGTGCTTGGTCTTACATGGGGACTTACGTTCCGAAAGTTTGTTTCAGGCGTATAGTCTGTAAGCATGTATTTCACTTAGTCCGGGAGCTTAGTCACCAGGCCTCGAGAAACCAGCAATCCTTGCGAGTACGTGTACCTCTTCTCGCTCCGGGCCCATGAAGTGTGGGGGTTTCTATGTTGAAACTATACCTGGCATCTGGTTCTT…
Ursus arctos haplotype H7 tRNA-Pro gene and D-loop, partial		Matosiuk et al. 2017	H2	------------------------------CTATTCCCTGGCACATACTACTATTTTACTCTGTGTCCTATTTATTTCATATATACCATCTTATGTACTGTGCCATCACAGTATGTCCTCGAATACTTTT-----CCCCCCCTATGTATATCGTGCATTAATGGCGTGCCCCATGCATATAAGCATGTACATATTGTGCTTGGTTTTACATGAGGACTTACGTTCCGAAAGTTTGTTTCGGGTGTATAGTCTGTAAGCATGTATTTCACTTAGTCCGGGAGCTTAGTCACCAGGCCTCGAGAAACCAGCAATCCTTGCGAGTACGTGTACCTCTTCTCGCTCCGGGCCCATGAAGTGTGGGGGTTTCTATGTTGAAACTATACCTGGCATCTGGTTCTT…
Ursus arctos haplotype H9 tRNA-Pro gene and D-loop, partial		Matosiuk et al. 2017	H1	------------------------------CTATTCCCTGGTACATACTACTATTTTACTCCGTGTCCTATTTATTTCATATATACCATCTTATGTACTGTGCCATCACAGTATGTCCTCGAATACTTTT-----CCCCCCCTATGTATATCGTGCATTAATGGCGTGCCCCATGCATATAAGCATGTACATATTATGCTTGGTCTTACATGAGGACTTACGTTCCGAAAGTTTGTTTCAGGCGTATAGTCTGTAAGCATGTATTTCACTTAGTCCGGGAGCTTAGTCACCAGGCCTCGAGAAACCAGCAATCCTTGCGAGTACGTGTACCTCTTCTCGCTCCGGGCCCATGAAGTGTGGGGGTTTCTATGTTGAAACTATACCTGGCATCTGGTTCTT…
Ursus arctos haplotype H10 tRNA-Pro gene and D-loop, partial		Matosiuk et al. 2017	H23	------------------------------CTATTCCCTGGTACATACTACTATTTTACTCTGTGTCCTATTTATTTCATATATACCATCTTATGTACTGTGCCATCACAGTATGTCCTCGAATACTTTT-----TCCCCCCCATGTATATCGTGCATTAATGGCGTGCCCCATGCATATAAGCATGTACATATTGTGCTTGGTCTTACATGAGGACTTACGTTCCGAAAGCTTGTTTCAGGCGTATAGTCTGTAAGCATGTATTTCACTTAGTCCGGGAGCTTAGTCACCAGGCCTCGAGAAACCAGCAATCCTTGCGAGTACGTGTACCTCTTCTCGCTCCGGGCCCATGAAGTGTGGGGGTTTCTATGCTGAAACTATACCTGGCATCTGGTTCTT…
	References
	Bidon, T., Janke, A., Fain, S.R., Eiken, H.G., Hagen, S.B., Saarma, U., Hallström, B.M., Lecomte, N. and Hailer, F., 2014. Brown and polar bear Y chromosomes reveal extensive male-biased gene flow within brother lineages. Molecular Biology and Evolution, 31(6), pp.1353-1363.
	Hailer, F. et al. 2012. Nuclear genomic sequences reveal that polar bears are an old and distinct bear lineage. Science 336(6079). doi: 10.1126/science.1216424.
		Karamanlidis, A. A., Skrbinšek, T., de Gabriel Hernando, M., Krambokoukis, L., Munoz-Fuentes, V., Bailey, Z., Nowak, C., & Stronen, A. V. (2018). History-driven population structure and asymmetric gene flow in a recovering large carnivore at the rear-edge of its European range. Heredity, 120(2), 168–182.
	Matosiuk, M. et al. 2019. Genetic differentiation and asymmetric gene flow among Carpathian brown bear (Ursus arctos) populations—Implications for conservation of transboundary populations. Ecology and Evolution 9(3). doi: 10.1002/ece3.4872.
	Pylidis, C., Anijalg, P., Saarma, U., Dawson, D. A., Karaiskou, N., Butlin, R., ... & Burke, T. A. (2021). Multisource noninvasive genetics of brown bears (Ursus arctos) in Greece reveals a highly structured population and a new matrilineal contact zone in southern Europe. Ecology and Evolution, 11(11), 6427-6443.
